# Supplementary material for: On two new species of deep-sea carrier crabs (Crustacea, Brachyura, Homolodromiidae, Dicranodromia) from Taiwan and the Philippines, with notes on other Indo-West Pacific species
Source: Zookeys. 2021 Nov 22;1072:129–65. doi: 10.3897/zookeys.1072.72978 (PMC8629907; doi:10.3897/zookeys.1072.72978)
Supplement: XML Treatment for Dicranodromia [file zookeys.1072.72978-treatment1.xml]

<!DOCTYPE tp:taxon-treatment
  PUBLIC "-//TaxonX//DTD Taxonomic Treatment Publishing DTD v0 20100105//EN" "tax-treatment-NSO.dtd">
<tp:taxon-treatment xmlns:tp="http://www.plazi.org/taxpub"><tp:treatment-meta><kwd-group><label>Taxon classification</label><kwd>
                <named-content content-type="kingdom">Animalia</named-content>
              </kwd><kwd>
                <named-content content-type="order">Decapoda</named-content>
              </kwd><kwd>
                <named-content content-type="family">Homolodromiidae</named-content>
              </kwd></kwd-group><mixed-citation publication-type="journal"><person-group><name><surname>Ng</surname><given-names>Peter K. L.</given-names></name><name><surname>Yang</surname><given-names>Chien-Hui</given-names></name></person-group><article-title>On two new species of deep-sea carrier crabs (<tp:taxon-name><tp:taxon-name-part taxon-name-part-type="subphylum">Crustacea</tp:taxon-name-part></tp:taxon-name>, <tp:taxon-name><tp:taxon-name-part taxon-name-part-type="infraorder">Brachyura</tp:taxon-name-part></tp:taxon-name>, <tp:taxon-name><tp:taxon-name-part taxon-name-part-type="family">Homolodromiidae</tp:taxon-name-part></tp:taxon-name>, <italic><tp:taxon-name><tp:taxon-name-part taxon-name-part-type="genus" reg="Dicranodromia">Dicranodromia</tp:taxon-name-part></tp:taxon-name></italic>) from Taiwan and the Philippines, with notes on other Indo-West Pacific species</article-title><source>Zookeys</source><day>22</day><month>11</month><year>2021</year><volume>1072</volume><fpage>129</fpage><lpage>165</lpage><pub-id pub-id-type="doi">10.3897/zookeys.1072.72978</pub-id></mixed-citation></tp:treatment-meta><tp:nomenclature><label>Genus</label><tp:taxon-name>
              <object-id xmlns:xlink="http://www.w3.org/1999/xlink" content-type="arpha" xlink:type="simple">A009AEED-883B-519F-AC65-41037B373165</object-id>
              <tp:taxon-name-part taxon-name-part-type="genus" reg="Dicranodromia">Dicranodromia</tp:taxon-name-part>
            </tp:taxon-name><tp:taxon-authority>A. Milne-Edwards, 1880</tp:taxon-authority></tp:nomenclature><tp:treatment-sec sec-type="type species" id="SECID0EBOAC"><title>Type species.</title><p><italic><tp:taxon-name><tp:taxon-name-part taxon-name-part-type="genus" reg="Dicranodromia">Dicranodromia</tp:taxon-name-part><tp:taxon-name-part taxon-name-part-type="species" reg="ovata">ovata</tp:taxon-name-part></tp:taxon-name></italic> A. Milne-Edwards, 1880, by monotypy; gender feminine).</p></tp:treatment-sec><tp:treatment-sec sec-type="remarks" id="SECID0ESOAC"><title>Remarks.</title><p>As the number of species has increased and more material has been examined since the revision by <xref ref-type="bibr" rid="B12">Guinot (1995)</xref>, a revised key to <italic><tp:taxon-name><tp:taxon-name-part taxon-name-part-type="genus" reg="Dicranodromia">Dicranodromia</tp:taxon-name-part></tp:taxon-name></italic> is provided below for the Indo-West Pacific species. To date, there are no shared species between the Atlantic and Indo-West Pacific.</p></tp:treatment-sec><ref-list><ref id="B12"><mixed-citation xmlns:xlink="http://www.w3.org/1999/xlink" xlink:type="simple"><person-group><name name-style="western"><surname>Guinot</surname><given-names>D</given-names></name></person-group> (<year>1995</year>) <article-title><tp:taxon-name><tp:taxon-name-part taxon-name-part-type="subphylum">Crustacea</tp:taxon-name-part></tp:taxon-name><tp:taxon-name><tp:taxon-name-part taxon-name-part-type="order">Decapoda</tp:taxon-name-part></tp:taxon-name><tp:taxon-name><tp:taxon-name-part taxon-name-part-type="infraorder">Brachyura</tp:taxon-name-part></tp:taxon-name>: Révision de la famille des <tp:taxon-name><tp:taxon-name-part taxon-name-part-type="family">Homolodromiidae</tp:taxon-name-part></tp:taxon-name> Alcock, 1900.</article-title> In: <person-group><name name-style="western"><surname>Crosnier</surname><given-names>A</given-names></name></person-group> (<role>Ed.</role>) <issue-title>Résultats des Campagnes MUSORSTOM.</issue-title><source>Volume 13, Mémoires du Muséum national d’Histoire naturelle 163</source>, <fpage>155</fpage>–<lpage>282</lpage>.</mixed-citation></ref></ref-list></tp:taxon-treatment>
