# Supplementary material for: On two new species of deep-sea carrier crabs (Crustacea, Brachyura, Homolodromiidae, Dicranodromia) from Taiwan and the Philippines, with notes on other Indo-West Pacific species
Source: Zookeys. 2021 Nov 22;1072:129–65. doi: 10.3897/zookeys.1072.72978 (PMC8629907; doi:10.3897/zookeys.1072.72978)
Supplement: XML Treatment for Dicranodromia doederleini [file zookeys.1072.72978-treatment2.xml]

<!DOCTYPE tp:taxon-treatment
  PUBLIC "-//TaxonX//DTD Taxonomic Treatment Publishing DTD v0 20100105//EN" "tax-treatment-NSO.dtd">
<tp:taxon-treatment xmlns:tp="http://www.plazi.org/taxpub"><tp:treatment-meta><kwd-group><label>Taxon classification</label><kwd>
                <named-content content-type="kingdom">Animalia</named-content>
              </kwd><kwd>
                <named-content content-type="order">Decapoda</named-content>
              </kwd><kwd>
                <named-content content-type="family">Homolodromiidae</named-content>
              </kwd></kwd-group><mixed-citation publication-type="journal"><person-group><name><surname>Ng</surname><given-names>Peter K. L.</given-names></name><name><surname>Yang</surname><given-names>Chien-Hui</given-names></name></person-group><article-title>On two new species of deep-sea carrier crabs (<tp:taxon-name><tp:taxon-name-part taxon-name-part-type="subphylum">Crustacea</tp:taxon-name-part></tp:taxon-name>, <tp:taxon-name><tp:taxon-name-part taxon-name-part-type="infraorder">Brachyura</tp:taxon-name-part></tp:taxon-name>, <tp:taxon-name><tp:taxon-name-part taxon-name-part-type="family">Homolodromiidae</tp:taxon-name-part></tp:taxon-name>, <italic><tp:taxon-name><tp:taxon-name-part taxon-name-part-type="genus" reg="Dicranodromia">Dicranodromia</tp:taxon-name-part></tp:taxon-name></italic>) from Taiwan and the Philippines, with notes on other Indo-West Pacific species</article-title><source>Zookeys</source><day>22</day><month>11</month><year>2021</year><volume>1072</volume><fpage>129</fpage><lpage>165</lpage><pub-id pub-id-type="doi">10.3897/zookeys.1072.72978</pub-id></mixed-citation></tp:treatment-meta><tp:nomenclature><tp:taxon-name>
              <object-id xmlns:xlink="http://www.w3.org/1999/xlink" content-type="arpha" xlink:type="simple">2DD6BCCC-FC80-5E3F-B1A9-B3CF2831CB59</object-id>
              <tp:taxon-name-part taxon-name-part-type="genus" reg="Dicranodromia">Dicranodromia</tp:taxon-name-part>
              <tp:taxon-name-part taxon-name-part-type="species" reg="doederleini">doederleini</tp:taxon-name-part>
            </tp:taxon-name><tp:taxon-authority>Ortmann, 1892</tp:taxon-authority><xref ref-type="fig" rid="F1">Figures 1</xref><xref ref-type="fig" rid="F2">, 2</xref><xref ref-type="fig" rid="F3">, 3</xref><tp:nomenclature-citation-list><tp:nomenclature-citation><tp:taxon-name>
                  <tp:taxon-name-part taxon-name-part-type="genus" reg="Dicranodromia">Dicranodromia</tp:taxon-name-part>
                  <tp:taxon-name-part taxon-name-part-type="species" reg="doederleini">doederleini</tp:taxon-name-part>
                </tp:taxon-name><comment>Ortmann, 1892: 549, pl. 26, fig. 4; <xref ref-type="bibr" rid="B12">Guinot 1995</xref>: 202, figs 2C, 11a, c, d, 12A–C; <xref ref-type="bibr" rid="B17">Ikeda 1998</xref>: 54–55, pl. 1 figs 1–6; <xref ref-type="bibr" rid="B24">Ng et al. 2008</xref>: 39 (for complete synonymy, see <xref ref-type="bibr" rid="B12">Guinot 1995</xref>: 202).</comment></tp:nomenclature-citation></tp:nomenclature-citation-list></tp:nomenclature><tp:treatment-sec sec-type="material" id="SECID0E4QAE"><title>Material examined.</title><p>Japan: 1 ♀ with 1 megalops (15.9 × 20.2 mm), Sagami Bay, from aquarium trade, 8 Apr. 2015 (<named-content xmlns:xlink="http://www.w3.org/1999/xlink" content-type="dwc:institutional_code" xlink:type="simple">ZRC</named-content> 2017.1214, COI sequence: <ext-link xmlns:xlink="http://www.w3.org/1999/xlink" ext-link-type="gen" xlink:href="OK351331" xlink:type="simple">OK351331</ext-link>); 1 ovigerous ♀ (14.5 × 19.2 mm), <named-content xmlns:xlink="http://www.w3.org/1999/xlink" content-type="dwc:verbatimCoordinates" xlink:type="simple"><named-content content-type="geo-json" specific-use="{&#34;type&#34;:&#34;Point&#34;,&#34;coordinates&#34;:[139.912333,35.541833]}" id="NCID0EKRAE" xlink:type="simple">35°32.51'N, 139°54.74'E</named-content></named-content>, Futttsu, Kanaya, Chiba Prefecture, 200–250 m, 19 Sep. 2007 (<named-content xmlns:xlink="http://www.w3.org/1999/xlink" content-type="dwc:institutional_code" xlink:type="simple">ZRC</named-content> 2021.0469, COI sequence: <ext-link xmlns:xlink="http://www.w3.org/1999/xlink" ext-link-type="gen" xlink:href="OK351333" xlink:type="simple">OK351333</ext-link>); 1♂ (10.3 × 8.5 mm), station 29, <named-content xmlns:xlink="http://www.w3.org/1999/xlink" content-type="dwc:verbatimCoordinates" xlink:type="simple"><named-content content-type="geo-json" specific-use="{&#34;type&#34;:&#34;Point&#34;,&#34;coordinates&#34;:[139.310333,34.670167]}" id="NCID0EWRAE" xlink:type="simple">34°40.21'N, 139°18.62'E</named-content></named-content>, SW of Izu-Ohshima Island, Izu Islands, 289-307 m, TRV Shin’yo-maru, 2002 research cruise, coll. T. Komai, 24 Oct. 2002 (CBM-ZC 16572, COI sequence: <ext-link xmlns:xlink="http://www.w3.org/1999/xlink" ext-link-type="gen" xlink:href="OK351332" xlink:type="simple">OK351332</ext-link>).</p></tp:treatment-sec><tp:treatment-sec sec-type="remarks" id="SECID0E2RAE"><title>Remarks.</title><p>This species is well known (for synonymy and records, see <xref ref-type="bibr" rid="B12">Guinot 1995</xref>; <xref ref-type="bibr" rid="B17">Ikeda 1998</xref>) but may be a species complex, and specimens from outside the type locality in Japan all need to be rechecked (see <xref ref-type="bibr" rid="B12">Guinot 1995</xref>; <xref ref-type="bibr" rid="B26">Ng and McLay 2005</xref>).</p><p>One female specimen (<named-content xmlns:xlink="http://www.w3.org/1999/xlink" content-type="dwc:institutional_code" xlink:type="simple">ZRC</named-content> 2017.1214) was imported to Singapore via the aquarium trade in early April 2015. On 8 April, the specimen was obtained by Paul YC Ng and observed to have between 10–20 large eggs under the pleon with the eyes just visible. It was kept in a cold-water aquarium (ca. 15–20°C) with other crustacean and fish species. On 18 April, he noted that several eggs had been released into the aquarium (Fig. <xref ref-type="fig" rid="F1">1D</xref>) which appeared ready to hatch, and that some of the egg membranes had ruptured revealing what appeared to be a dead first zoeal stage (Fig. <xref ref-type="fig" rid="F1">1E</xref>). One specimen, however, was apparently a freshly hatched and dead megalopa (Fig. <xref ref-type="fig" rid="F1">1F</xref>). He observed the first free-crawling megalopa on the female specimen on 24 April (Fig. <xref ref-type="fig" rid="F1">1B, G</xref>). Unfortunately, no larvae except one megalopa was preserved (PYC Ng, personal communication).</p><fig id="F1" position="float" orientation="portrait"><object-id xmlns:xlink="http://www.w3.org/1999/xlink" content-type="doi" xlink:type="simple">10.3897/zookeys.1072.72978.figure1</object-id><object-id xmlns:xlink="http://www.w3.org/1999/xlink" content-type="arpha" xlink:type="simple">41C7B750-25D6-53F6-A068-BC0D5A95F4A9</object-id><label>Figure 1.</label><caption><p><italic><tp:taxon-name><tp:taxon-name-part taxon-name-part-type="genus" reg="Dicranodromia">Dicranodromia</tp:taxon-name-part><tp:taxon-name-part taxon-name-part-type="species" reg="doederleini">doederleini</tp:taxon-name-part></tp:taxon-name></italic> Ortmann, 1892, ♀ (15.9 × 20.2 mm) (<named-content xmlns:xlink="http://www.w3.org/1999/xlink" content-type="dwc:institutional_code" xlink:type="simple">ZRC</named-content> 2017.1214), Japan <bold>A</bold> colour in life (26 April 2015) <bold>B</bold> ventral surface showing megalopa (arrow) (26 April 2015) <bold>C</bold> frontal view showing megalopa crawling on chela (arrow) and larvae under pleon (24 April 2015) <bold>D</bold> fresh eyed egg (not preserved, 18 April 2015) <bold>E</bold> first zoea (not preserved, 18 April 2015) <bold>F</bold> freshly hatched megalopa (not preserved, 18 April 2015) <bold>G</bold> dorsal view of free moving megalops (26 April 2015). Photographs: PYC Ng.</p></caption><graphic xmlns:xlink="http://www.w3.org/1999/xlink" xlink:href="zookeys-1072-129-g001.jpg" position="float" orientation="portrait" xlink:type="simple" id="oo_612906.jpg"><uri content-type="original_file" xlink:type="simple">https://binary.pensoft.net/fig/612906</uri></graphic></fig><fig id="F2" position="float" orientation="portrait"><object-id xmlns:xlink="http://www.w3.org/1999/xlink" content-type="doi" xlink:type="simple">10.3897/zookeys.1072.72978.figure2</object-id><object-id xmlns:xlink="http://www.w3.org/1999/xlink" content-type="arpha" xlink:type="simple">89DE4704-64CE-5504-BB27-FF305882E1A5</object-id><label>Figure 2.</label><caption><p><italic><tp:taxon-name><tp:taxon-name-part taxon-name-part-type="genus" reg="Dicranodromia">Dicranodromia</tp:taxon-name-part><tp:taxon-name-part taxon-name-part-type="species" reg="doederleini">doederleini</tp:taxon-name-part></tp:taxon-name></italic> Ortmann, 1892, ovigerous ♀ (14.5 × 19.2 mm) (<named-content xmlns:xlink="http://www.w3.org/1999/xlink" content-type="dwc:institutional_code" xlink:type="simple">ZRC</named-content> 2021.0469), Japan <bold>A</bold> overall view <bold>B</bold> dorsal view of carapace <bold>C</bold> left third maxilliped <bold>D</bold> frontal view of cephalothorax <bold>E</bold> epistome, antennules, antennae and orbits.</p></caption><graphic xmlns:xlink="http://www.w3.org/1999/xlink" xlink:href="zookeys-1072-129-g002.jpg" position="float" orientation="portrait" xlink:type="simple" id="oo_612907.jpg"><uri content-type="original_file" xlink:type="simple">https://binary.pensoft.net/fig/612907</uri></graphic></fig><fig id="F3" position="float" orientation="portrait"><object-id xmlns:xlink="http://www.w3.org/1999/xlink" content-type="doi" xlink:type="simple">10.3897/zookeys.1072.72978.figure3</object-id><object-id xmlns:xlink="http://www.w3.org/1999/xlink" content-type="arpha" xlink:type="simple">9C4B6517-7C9B-5E11-AAA2-2E626915FFEB</object-id><label>Figure 3.</label><caption><p><italic><tp:taxon-name><tp:taxon-name-part taxon-name-part-type="genus" reg="Dicranodromia">Dicranodromia</tp:taxon-name-part><tp:taxon-name-part taxon-name-part-type="species" reg="doederleini">doederleini</tp:taxon-name-part></tp:taxon-name></italic> Ortmann, 1892, ovigerous ♀ (14.5 × 19.2 mm) (<named-content xmlns:xlink="http://www.w3.org/1999/xlink" content-type="dwc:institutional_code" xlink:type="simple">ZRC</named-content> 2021.0469), Japan <bold>A</bold> left chela <bold>B</bold> left P3 <bold>C</bold> right P3 dactylus <bold>D</bold> left P5 <bold>E</bold> left P5 propodus and dactylus <bold>F</bold> left P4 propodus and dactylus <bold>G</bold> anterior thoracic sternum and spermatheca <bold>H</bold> posterior thoracic sternum showing spermatheca and female gonopores.</p></caption><graphic xmlns:xlink="http://www.w3.org/1999/xlink" xlink:href="zookeys-1072-129-g003.jpg" position="float" orientation="portrait" xlink:type="simple" id="oo_612908.jpg"><uri content-type="original_file" xlink:type="simple">https://binary.pensoft.net/fig/612908</uri></graphic></fig><p>The observations above on the eggs and megalopa of <italic><tp:taxon-name><tp:taxon-name-part taxon-name-part-type="genus" reg="Dicranodromia">D.</tp:taxon-name-part><tp:taxon-name-part taxon-name-part-type="species" reg="doederleini">doederleini</tp:taxon-name-part></tp:taxon-name></italic> provide some clarity on the larval development in the genus. While it is known the eggs are large and the development is abbreviated, it is not sure of the eggs hatch into an advanced zoeal stage or directly into megalopa. <xref ref-type="bibr" rid="B6">Caustier (1895)</xref> was the first to report on the first zoea of <italic><tp:taxon-name><tp:taxon-name-part taxon-name-part-type="genus" reg="Dicranodromia">Dicranodromia</tp:taxon-name-part><tp:taxon-name-part taxon-name-part-type="species" reg="ovata">ovata</tp:taxon-name-part></tp:taxon-name></italic> A. Milne-Edwards, 1880, from the Atlantic but he based this on unhatched embryos and unfortunately, the description was brief, and no figures were provided. <xref ref-type="bibr" rid="B19">Martin (1991)</xref> found a specimen of <italic><tp:taxon-name><tp:taxon-name-part taxon-name-part-type="genus" reg="Dicranodromia">D.</tp:taxon-name-part><tp:taxon-name-part taxon-name-part-type="species" reg="felderi">felderi</tp:taxon-name-part></tp:taxon-name></italic> Martin, 1990 from the western Atlantic, which had well-developed eggs and removed some embryos. On the basis of these, he described what he regarded was the first zoea. <xref ref-type="bibr" rid="B12">Guinot (1995</xref>: 105) reported that a specimen of <italic><tp:taxon-name><tp:taxon-name-part taxon-name-part-type="genus" reg="Dicranodromia">D.</tp:taxon-name-part><tp:taxon-name-part taxon-name-part-type="species" reg="nagaii">nagaii</tp:taxon-name-part></tp:taxon-name></italic> from Japan had about 20 megalopae under the pleon and suggested the eggs hatched directly into this stage. The eggs of <italic><tp:taxon-name><tp:taxon-name-part taxon-name-part-type="genus" reg="Dicranodromia">D.</tp:taxon-name-part><tp:taxon-name-part taxon-name-part-type="species" reg="doederleini">doederleini</tp:taxon-name-part></tp:taxon-name></italic> are full of yolk, and even the “first zoea” observed are of the lecitotrophic type, with yolk sacs and appendages, which are poorly or not setose (Fig. <xref ref-type="fig" rid="F1">1E</xref>). They are very similar to the condition observed or the dromiid <italic><tp:taxon-name><tp:taxon-name-part taxon-name-part-type="genus" reg="Cryptodromia">Cryptodromia</tp:taxon-name-part><tp:taxon-name-part taxon-name-part-type="species" reg="pileifera">pileifera</tp:taxon-name-part></tp:taxon-name></italic> Alcock, 1900 which has only one lecitrophic first zoeal stage before the megalopa (<xref ref-type="bibr" rid="B39">Tan et al. 1986</xref>). In <italic><tp:taxon-name><tp:taxon-name-part taxon-name-part-type="genus" reg="Cryptodromia">Cryptodromia</tp:taxon-name-part><tp:taxon-name-part taxon-name-part-type="species" reg="pileifera">pileifera</tp:taxon-name-part></tp:taxon-name></italic>, however, the zoea is still able to swim and move around in the water column although it only lasts two days before metamorphosing. For the specimen of <italic><tp:taxon-name><tp:taxon-name-part taxon-name-part-type="genus" reg="Dicranodromia">D.</tp:taxon-name-part><tp:taxon-name-part taxon-name-part-type="species" reg="doederleini">doederleini</tp:taxon-name-part></tp:taxon-name></italic> that was kept in the aquarium, it would appear that if it was natural, the young would develop into an advanced zoeal stage while still inside the egg membrane, and break free only after it metamorphoses into the megalopa. The transition between the “first zoea” and megalopa, however, is clearly very short, perhaps a day or less. The condition for <italic><tp:taxon-name><tp:taxon-name-part taxon-name-part-type="genus" reg="Dicranodromia">Dicranodromia</tp:taxon-name-part></tp:taxon-name></italic> is thus probably similar to that of eubrachyuran marine crabs, some other podotreme crabs and various enbrachyurans like the epialtids <italic><tp:taxon-name><tp:taxon-name-part taxon-name-part-type="genus" reg="Paranaxia">Paranaxia</tp:taxon-name-part><tp:taxon-name-part taxon-name-part-type="species" reg="serpulifera">serpulifera</tp:taxon-name-part></tp:taxon-name></italic> (Guérin, 1832) and <italic><tp:taxon-name><tp:taxon-name-part taxon-name-part-type="genus" reg="Paranaxia">P.</tp:taxon-name-part><tp:taxon-name-part taxon-name-part-type="species" reg="keesingi">keesingi</tp:taxon-name-part></tp:taxon-name></italic> Hosie &amp; Hara, 2016 (<xref ref-type="bibr" rid="B33">Rathbun 1914</xref>, <xref ref-type="bibr" rid="B34">1924</xref>; <xref ref-type="bibr" rid="B23">Morgan 1987</xref>; <xref ref-type="bibr" rid="B16">Hosie and Hara 2016</xref>), and the pilumnids <italic><tp:taxon-name><tp:taxon-name-part taxon-name-part-type="genus" reg="Pilumnus">Pilumnus</tp:taxon-name-part><tp:taxon-name-part taxon-name-part-type="species" reg="novaezealandiae">novaezealandiae</tp:taxon-name-part></tp:taxon-name></italic> Filhol, 1885 and <italic><tp:taxon-name><tp:taxon-name-part taxon-name-part-type="genus" reg="Pilumnus">P.</tp:taxon-name-part><tp:taxon-name-part taxon-name-part-type="species" reg="lumpinus">lumpinus</tp:taxon-name-part></tp:taxon-name></italic> Bennett, 1964 (cf. <xref ref-type="bibr" rid="B41">Wear 1967</xref>); taxa which undergo direct development.</p></tp:treatment-sec><ref-list><ref id="B12"><mixed-citation xmlns:xlink="http://www.w3.org/1999/xlink" xlink:type="simple"><person-group><name name-style="western"><surname>Guinot</surname><given-names>D</given-names></name></person-group> (<year>1995</year>) <article-title><tp:taxon-name><tp:taxon-name-part taxon-name-part-type="subphylum">Crustacea</tp:taxon-name-part></tp:taxon-name><tp:taxon-name><tp:taxon-name-part taxon-name-part-type="order">Decapoda</tp:taxon-name-part></tp:taxon-name><tp:taxon-name><tp:taxon-name-part taxon-name-part-type="infraorder">Brachyura</tp:taxon-name-part></tp:taxon-name>: Révision de la famille des <tp:taxon-name><tp:taxon-name-part taxon-name-part-type="family">Homolodromiidae</tp:taxon-name-part></tp:taxon-name> Alcock, 1900.</article-title> In: <person-group><name name-style="western"><surname>Crosnier</surname><given-names>A</given-names></name></person-group> (<role>Ed.</role>) <issue-title>Résultats des Campagnes MUSORSTOM.</issue-title><source>Volume 13, Mémoires du Muséum national d’Histoire naturelle 163</source>, <fpage>155</fpage>–<lpage>282</lpage>.</mixed-citation></ref><ref id="B17"><mixed-citation xmlns:xlink="http://www.w3.org/1999/xlink" xlink:type="simple"><person-group><name name-style="western"><surname>Ikeda</surname><given-names>H</given-names></name></person-group> (<year>1998</year>) <source>The deep-sea crabs of Sagami Bay.</source><publisher-name>Hayama Shiosai Museum</publisher-name>, <publisher-loc>Japan</publisher-loc>, <size units="page">180 pp</size>.</mixed-citation></ref><ref id="B24"><mixed-citation xmlns:xlink="http://www.w3.org/1999/xlink" xlink:type="simple"><person-group><name name-style="western"><surname>Ng</surname><given-names>PKL</given-names></name><name name-style="western"><surname>Guinot</surname><given-names>D</given-names></name><name name-style="western"><surname>Davie</surname><given-names>PJF</given-names></name></person-group> (<year>2008</year>) <article-title>Systema Brachyurorum: Part I. An annotated checklist of extant brachyuran crabs of the world.</article-title><source>Raffles Bulletin of Zoology, Supplement</source><volume>17</volume>: <fpage>1</fpage>–<lpage>286</lpage>.</mixed-citation></ref><ref id="B26"><mixed-citation xmlns:xlink="http://www.w3.org/1999/xlink" xlink:type="simple"><person-group><name name-style="western"><surname>Ng</surname><given-names>PKL</given-names></name><name name-style="western"><surname>McLay</surname><given-names>CL</given-names></name></person-group> (<year>2005</year>) <article-title><italic><tp:taxon-name><tp:taxon-name-part taxon-name-part-type="genus">Dicranodromia</tp:taxon-name-part><tp:taxon-name-part taxon-name-part-type="species">danielae</tp:taxon-name-part></tp:taxon-name></italic>, a new species of homolodromiid crab from the Philippines (<tp:taxon-name><tp:taxon-name-part taxon-name-part-type="subphylum">Crustacea</tp:taxon-name-part></tp:taxon-name>: <tp:taxon-name><tp:taxon-name-part taxon-name-part-type="order">Decapoda</tp:taxon-name-part></tp:taxon-name>: <tp:taxon-name><tp:taxon-name-part taxon-name-part-type="infraorder">Brachyura</tp:taxon-name-part></tp:taxon-name>).</article-title><source>Zootaxa</source><volume>1029</volume>: <fpage>39</fpage>–<lpage>46</lpage>. <ext-link xlink:type="simple" ext-link-type="doi" xlink:href="10.11646/zootaxa.1029.1.3">https://doi.org/10.11646/zootaxa.1029.1.3</ext-link></mixed-citation></ref><ref id="B6"><mixed-citation xmlns:xlink="http://www.w3.org/1999/xlink" xlink:type="simple"><person-group><name name-style="western"><surname>Caustier</surname><given-names>E</given-names></name></person-group> (<year>1895</year>) <article-title>Sur le développement embryonnaire d’un Dromiacé du genre <italic><tp:taxon-name><tp:taxon-name-part taxon-name-part-type="genus">Dicranodromia</tp:taxon-name-part></tp:taxon-name></italic>.</article-title><source>Comptus rendus Hebdomadaires des Séances de l’Académie des Sciences, Paris</source><volume>120</volume>: <fpage>573</fpage>–<lpage>575</lpage>.</mixed-citation></ref><ref id="B19"><mixed-citation xmlns:xlink="http://www.w3.org/1999/xlink" xlink:type="simple"><person-group><name name-style="western"><surname>Martin</surname><given-names>JW</given-names></name></person-group> (<year>1991</year>) <article-title>Crabs of the family <tp:taxon-name><tp:taxon-name-part taxon-name-part-type="family">Homolodromiidae</tp:taxon-name-part></tp:taxon-name>. III. First record of the larvae.</article-title><source>Journal of Crustacean Biology</source><volume>11</volume>(<issue>1</issue>): <fpage>156</fpage>–<lpage>161</lpage>. <ext-link xlink:type="simple" ext-link-type="doi" xlink:href="10.2307/1548553">https://doi.org/10.2307/1548553</ext-link></mixed-citation></ref><ref id="B39"><mixed-citation xmlns:xlink="http://www.w3.org/1999/xlink" xlink:type="simple"><person-group><name name-style="western"><surname>Tan</surname><given-names>LWH</given-names></name><name name-style="western"><surname>Lim</surname><given-names>SSL</given-names></name><name name-style="western"><surname>Ng</surname><given-names>PKL</given-names></name></person-group> (<year>1986</year>) <article-title>The complete larval development of the dromiid crab, <italic><tp:taxon-name><tp:taxon-name-part taxon-name-part-type="genus">Cryptodromia</tp:taxon-name-part><tp:taxon-name-part taxon-name-part-type="species">pileifera</tp:taxon-name-part></tp:taxon-name></italic> Alcock, 1899 (<tp:taxon-name><tp:taxon-name-part taxon-name-part-type="order">Decapoda</tp:taxon-name-part></tp:taxon-name>: <tp:taxon-name><tp:taxon-name-part taxon-name-part-type="family">Dromiidae</tp:taxon-name-part></tp:taxon-name>) in the laboratory.</article-title><source>Journal of Crustacean Biology</source><volume>6</volume>(<issue>1</issue>): <fpage>111</fpage>–<lpage>118</lpage>. <ext-link xlink:type="simple" ext-link-type="doi" xlink:href="10.2307/1547934">https://doi.org/10.2307/1547934</ext-link></mixed-citation></ref><ref id="B33"><mixed-citation xmlns:xlink="http://www.w3.org/1999/xlink" xlink:type="simple"><person-group><name name-style="western"><surname>Rathbun</surname><given-names>MJ</given-names></name></person-group> (<year>1914</year>) <article-title>Stalk-eyed crustaceans collected at the Monte Bello Islands.</article-title><source>Proceedings of the Zoological Society of London</source><volume>84</volume>(<issue>3</issue>): <fpage>653</fpage>–<lpage>664</lpage>. <ext-link xlink:type="simple" ext-link-type="doi" xlink:href="10.1111/j.1469-7998.1914.tb07055.x">https://doi.org/10.1111/j.1469-7998.1914.tb07055.x</ext-link></mixed-citation></ref><ref id="B34"><mixed-citation xmlns:xlink="http://www.w3.org/1999/xlink" xlink:type="simple"><person-group><name name-style="western"><surname>Rathbun</surname><given-names>MJ</given-names></name></person-group> (<year>1924</year>) <article-title>Results of Dr. E. Mjöberg’s Swedish scientific expeditions to Australia 1910–1913 37. <tp:taxon-name><tp:taxon-name-part taxon-name-part-type="infraorder">Brachyura</tp:taxon-name-part></tp:taxon-name>, <tp:taxon-name><tp:taxon-name-part taxon-name-part-type="family">Albuneidae</tp:taxon-name-part></tp:taxon-name> and <tp:taxon-name><tp:taxon-name-part taxon-name-part-type="family">Porcellanidae</tp:taxon-name-part></tp:taxon-name>.</article-title><source>Arkiv för Zoologi</source><volume>16</volume>: <fpage>1</fpage>–<lpage>33</lpage>.</mixed-citation></ref><ref id="B23"><mixed-citation xmlns:xlink="http://www.w3.org/1999/xlink" xlink:type="simple"><person-group><name name-style="western"><surname>Morgan</surname><given-names>GJ</given-names></name></person-group> (<year>1987</year>) <article-title>Brooding of juveniles and observations on dispersal of young in the spider crab <italic><tp:taxon-name><tp:taxon-name-part taxon-name-part-type="genus">Paranaxia</tp:taxon-name-part><tp:taxon-name-part taxon-name-part-type="species">serpulifera</tp:taxon-name-part></tp:taxon-name></italic> (Guérin) (<tp:taxon-name><tp:taxon-name-part taxon-name-part-type="order">Decapoda</tp:taxon-name-part></tp:taxon-name>, <tp:taxon-name><tp:taxon-name-part taxon-name-part-type="infraorder">Brachyura</tp:taxon-name-part></tp:taxon-name>, <tp:taxon-name><tp:taxon-name-part taxon-name-part-type="family">Majidae</tp:taxon-name-part></tp:taxon-name>) from Western Australia.</article-title><source>Records of the Western Australian Museum</source><volume>13</volume>: <fpage>337</fpage>–<lpage>343</lpage>.</mixed-citation></ref><ref id="B16"><mixed-citation xmlns:xlink="http://www.w3.org/1999/xlink" xlink:type="simple"><person-group><name name-style="western"><surname>Hosie</surname><given-names>AM</given-names></name><name name-style="western"><surname>Hara</surname><given-names>A</given-names></name></person-group> (<year>2016</year>) <article-title>Description of a new species of brooding spider crab in the genus <italic><tp:taxon-name><tp:taxon-name-part taxon-name-part-type="genus">Paranaxia</tp:taxon-name-part></tp:taxon-name></italic> Rathbun, 1924 (<tp:taxon-name><tp:taxon-name-part taxon-name-part-type="infraorder">Brachyura</tp:taxon-name-part></tp:taxon-name>: <tp:taxon-name><tp:taxon-name-part taxon-name-part-type="superfamily">Majoidea</tp:taxon-name-part></tp:taxon-name>), from northern Australia and Indonesia.</article-title><source>Zootaxa</source><volume>4127</volume>(<issue>1</issue>): <fpage>121</fpage>–<lpage>134</lpage>. <ext-link xlink:type="simple" ext-link-type="doi" xlink:href="10.11646/zootaxa.4127.1.6">https://doi.org/10.11646/zootaxa.4127.1.6</ext-link></mixed-citation></ref><ref id="B41"><mixed-citation xmlns:xlink="http://www.w3.org/1999/xlink" xlink:type="simple"><person-group><name name-style="western"><surname>Wear</surname><given-names>RG</given-names></name></person-group> (<year>1967</year>) <article-title>Life history studies on New Zealand <tp:taxon-name><tp:taxon-name-part taxon-name-part-type="infraorder">Brachyura</tp:taxon-name-part></tp:taxon-name> 1. Embryonic and post embryonic development of <italic><tp:taxon-name><tp:taxon-name-part taxon-name-part-type="genus">Pilumnus</tp:taxon-name-part><tp:taxon-name-part taxon-name-part-type="species">novaezealandiae</tp:taxon-name-part></tp:taxon-name></italic> Filhol, 1886, and of <italic><tp:taxon-name><tp:taxon-name-part taxon-name-part-type="genus">P.</tp:taxon-name-part><tp:taxon-name-part taxon-name-part-type="species">lumpinus</tp:taxon-name-part></tp:taxon-name></italic> Bennett, 1964 (<tp:taxon-name><tp:taxon-name-part taxon-name-part-type="family">Xanthidae</tp:taxon-name-part></tp:taxon-name>, <tp:taxon-name><tp:taxon-name-part taxon-name-part-type="subfamily">Pilumninae</tp:taxon-name-part></tp:taxon-name>).</article-title><source>New Zealand Journal of Marine and Freshwater Research</source><volume>1</volume>: <fpage>482</fpage>–<lpage>535</lpage>. <ext-link xlink:type="simple" ext-link-type="doi" xlink:href="10.1080/00288330.1967.9515221">https://doi.org/10.1080/00288330.1967.9515221</ext-link></mixed-citation></ref></ref-list></tp:taxon-treatment>
