# Supplementary material for: On two new species of deep-sea carrier crabs (Crustacea, Brachyura, Homolodromiidae, Dicranodromia) from Taiwan and the Philippines, with notes on other Indo-West Pacific species
Source: Zookeys. 2021 Nov 22;1072:129–65. doi: 10.3897/zookeys.1072.72978 (PMC8629907; doi:10.3897/zookeys.1072.72978)
Supplement: XML Treatment for Dicranodromia martini [file zookeys.1072.72978-treatment3.xml]

<!DOCTYPE tp:taxon-treatment
  PUBLIC "-//TaxonX//DTD Taxonomic Treatment Publishing DTD v0 20100105//EN" "tax-treatment-NSO.dtd">
<tp:taxon-treatment xmlns:tp="http://www.plazi.org/taxpub"><tp:treatment-meta><kwd-group><label>Taxon classification</label><kwd>
                <named-content content-type="kingdom">Animalia</named-content>
              </kwd><kwd>
                <named-content content-type="order">Decapoda</named-content>
              </kwd><kwd>
                <named-content content-type="family">Homolodromiidae</named-content>
              </kwd></kwd-group><mixed-citation publication-type="journal"><person-group><name><surname>Ng</surname><given-names>Peter K. L.</given-names></name><name><surname>Yang</surname><given-names>Chien-Hui</given-names></name></person-group><article-title>On two new species of deep-sea carrier crabs (<tp:taxon-name><tp:taxon-name-part taxon-name-part-type="subphylum">Crustacea</tp:taxon-name-part></tp:taxon-name>, <tp:taxon-name><tp:taxon-name-part taxon-name-part-type="infraorder">Brachyura</tp:taxon-name-part></tp:taxon-name>, <tp:taxon-name><tp:taxon-name-part taxon-name-part-type="family">Homolodromiidae</tp:taxon-name-part></tp:taxon-name>, <italic><tp:taxon-name><tp:taxon-name-part taxon-name-part-type="genus" reg="Dicranodromia">Dicranodromia</tp:taxon-name-part></tp:taxon-name></italic>) from Taiwan and the Philippines, with notes on other Indo-West Pacific species</article-title><source>Zookeys</source><day>22</day><month>11</month><year>2021</year><volume>1072</volume><fpage>129</fpage><lpage>165</lpage><pub-id pub-id-type="doi">10.3897/zookeys.1072.72978</pub-id></mixed-citation></tp:treatment-meta><tp:nomenclature><tp:taxon-name>
              <object-id xmlns:xlink="http://www.w3.org/1999/xlink" content-type="arpha" xlink:type="simple">F760E67A-909E-5938-AE37-AF4516C6608B</object-id>
              <tp:taxon-name-part taxon-name-part-type="genus" reg="Dicranodromia">Dicranodromia</tp:taxon-name-part>
              <tp:taxon-name-part taxon-name-part-type="species" reg="martini">martini</tp:taxon-name-part>
            </tp:taxon-name><tp:taxon-authority>Guinot, 1995</tp:taxon-authority><xref ref-type="fig" rid="F4">Figures 4</xref><xref ref-type="fig" rid="F5">, 5</xref><xref ref-type="fig" rid="F6">, 6</xref><xref ref-type="fig" rid="F11">, 11A–C</xref><tp:nomenclature-citation-list><tp:nomenclature-citation><tp:taxon-name>
                  <tp:taxon-name-part taxon-name-part-type="genus" reg="Dicranodromia">Dicranodromia</tp:taxon-name-part>
                  <tp:taxon-name-part taxon-name-part-type="species" reg="martini">martini</tp:taxon-name-part>
                </tp:taxon-name><comment>Guinot, 1995: 221, figs 19a–e, 20A–C; <xref ref-type="bibr" rid="B28">Ng and Naruse 2007</xref>: 48, figs 1, 3a, b, 4; <xref ref-type="bibr" rid="B24">Ng et al. 2008</xref>: 39, fig. 11.</comment></tp:nomenclature-citation></tp:nomenclature-citation-list></tp:nomenclature><tp:treatment-sec sec-type="material" id="SECID0EC6AE"><title>Material examined.</title><p>Philippines: l ♂ (12.3 × 16.6 mm), station CP2396, <named-content xmlns:xlink="http://www.w3.org/1999/xlink" content-type="dwc:verbatimCoordinates" xlink:type="simple"><named-content content-type="geo-json" specific-use="{&#34;type&#34;:&#34;Point&#34;,&#34;coordinates&#34;:[123.700000,9.605000]}" id="NCID0EL6AE" xlink:type="simple">9°36.3'N, 123°42.0'E</named-content></named-content>, Maribohoc Bay, Panglao, Bohol, Visayas, 609–673 m, PANGLAO 2005 Expedition, coll. MV DA-BFAR, 31 May 2005 (<named-content xmlns:xlink="http://www.w3.org/1999/xlink" content-type="dwc:institutional_code" xlink:type="simple">ZRC</named-content> 2007.0105); l ♀ (28.1 × 34.2 mm), station CP2363, <named-content xmlns:xlink="http://www.w3.org/1999/xlink" content-type="dwc:verbatimCoordinates" xlink:type="simple"><named-content content-type="geo-json" specific-use="{&#34;type&#34;:&#34;Point&#34;,&#34;coordinates&#34;:[123.416667,9.100000]}" id="NCID0EX6AE" xlink:type="simple">9°06.0'N, 123°25.0'E</named-content></named-content>, Bohol and Sulu Seas, 437–439 m, PANGLAO 2005 Expedition, coll. MV DA-BFAR, 26 May 2005 (<named-content xmlns:xlink="http://www.w3.org/1999/xlink" content-type="dwc:institutional_code" xlink:type="simple">ZRC</named-content> 2007.0106, COI sequence: <ext-link xmlns:xlink="http://www.w3.org/1999/xlink" ext-link-type="gen" xlink:href="OK331337" xlink:type="simple">OK331337</ext-link>).</p></tp:treatment-sec><tp:treatment-sec sec-type="remarks" id="SECID0EBAAG"><title>Remarks.</title><p><xref ref-type="bibr" rid="B28">Ng and Naruse (2007</xref>: 49) commented that the largest female they examined (28.1 × 34.2 mm, <named-content xmlns:xlink="http://www.w3.org/1999/xlink" content-type="dwc:institutional_code" xlink:type="simple">ZRC</named-content> 2007.0106) has the carapace relatively more inflated with the posterolateral margin distinctly convex and the external orbital tooth more anteriorly directed when compared to smaller males. In addition, this female specimen is also relatively more hirsute (Fig. <xref ref-type="fig" rid="F4">4A, C, D</xref> versus Fig. <xref ref-type="fig" rid="F6">6A–C</xref>). We see a similar pattern of variation in <italic><tp:taxon-name><tp:taxon-name-part taxon-name-part-type="genus" reg="Dicranodromia">D.</tp:taxon-name-part><tp:taxon-name-part taxon-name-part-type="species" reg="erinaceus">erinaceus</tp:taxon-name-part></tp:taxon-name></italic> sp. nov., where the smaller males are less swollen and with less setae overall when compared to larger females (Fig. <xref ref-type="fig" rid="F16">16A, B</xref> versus Fig. <xref ref-type="fig" rid="F13">13A, B</xref>). In <italic><tp:taxon-name><tp:taxon-name-part taxon-name-part-type="genus" reg="Dicranodromia">D.</tp:taxon-name-part><tp:taxon-name-part taxon-name-part-type="species" reg="karubar">karubar</tp:taxon-name-part></tp:taxon-name></italic>, the exorbital tooth varies in the angle its directed outwards (Figs <xref ref-type="fig" rid="F8">8B, C</xref>, <xref ref-type="fig" rid="F10">10B</xref>). As such, the differences observed for the specimens of <italic><tp:taxon-name><tp:taxon-name-part taxon-name-part-type="genus" reg="Dicranodromia">D.</tp:taxon-name-part><tp:taxon-name-part taxon-name-part-type="species" reg="martini">martini</tp:taxon-name-part></tp:taxon-name></italic> examined here are regarded as intraspecific and/or size related.</p><fig id="F4" position="float" orientation="portrait"><object-id xmlns:xlink="http://www.w3.org/1999/xlink" content-type="doi" xlink:type="simple">10.3897/zookeys.1072.72978.figure4</object-id><object-id xmlns:xlink="http://www.w3.org/1999/xlink" content-type="arpha" xlink:type="simple">9E106D1C-AFD5-5E6D-B0F2-C47C3A853A47</object-id><label>Figure 4.</label><caption><p><italic><tp:taxon-name><tp:taxon-name-part taxon-name-part-type="genus" reg="Dicranodromia">Dicranodromia</tp:taxon-name-part><tp:taxon-name-part taxon-name-part-type="species" reg="martini">martini</tp:taxon-name-part></tp:taxon-name></italic> Guinot, 1995, ♀ (28.1 v 34.2 mm) (<named-content xmlns:xlink="http://www.w3.org/1999/xlink" content-type="dwc:institutional_code" xlink:type="simple">ZRC</named-content> 2007.0106), Philippines <bold>A</bold> overall view <bold>B</bold> right third maxilliped <bold>C</bold> dorsal view of carapace <bold>D</bold> anterior part of carapace (right side denuded) <bold>E</bold> frontal view of cephalothorax.</p></caption><graphic xmlns:xlink="http://www.w3.org/1999/xlink" xlink:href="zookeys-1072-129-g004.jpg" position="float" orientation="portrait" xlink:type="simple" id="oo_612909.jpg"><uri content-type="original_file" xlink:type="simple">https://binary.pensoft.net/fig/612909</uri></graphic></fig><fig id="F5" position="float" orientation="portrait"><object-id xmlns:xlink="http://www.w3.org/1999/xlink" content-type="doi" xlink:type="simple">10.3897/zookeys.1072.72978.figure5</object-id><object-id xmlns:xlink="http://www.w3.org/1999/xlink" content-type="arpha" xlink:type="simple">C7F399A6-18A7-5BDF-A93C-062F37911B25</object-id><label>Figure 5.</label><caption><p><italic><tp:taxon-name><tp:taxon-name-part taxon-name-part-type="genus" reg="Dicranodromia">Dicranodromia</tp:taxon-name-part><tp:taxon-name-part taxon-name-part-type="species" reg="martini">martini</tp:taxon-name-part></tp:taxon-name></italic> Guinot, 1995, ♀ (28.1 × 34.2 mm) (<named-content xmlns:xlink="http://www.w3.org/1999/xlink" content-type="dwc:institutional_code" xlink:type="simple">ZRC</named-content> 2007.0106), Philippines <bold>A</bold> epistome, antennules, antennae and orbits <bold>B</bold> left chela <bold>C</bold> right P3 <bold>D</bold> right P5 <bold>E</bold> right P5 dactylus <bold>F</bold> right P4 <bold>G</bold> telson <bold>H</bold> posterior thoracic sternum showing spermatheca and female gonopores.</p></caption><graphic xmlns:xlink="http://www.w3.org/1999/xlink" xlink:href="zookeys-1072-129-g005.jpg" position="float" orientation="portrait" xlink:type="simple" id="oo_612911.jpg"><uri content-type="original_file" xlink:type="simple">https://binary.pensoft.net/fig/612911</uri></graphic></fig><fig id="F6" position="float" orientation="portrait"><object-id xmlns:xlink="http://www.w3.org/1999/xlink" content-type="doi" xlink:type="simple">10.3897/zookeys.1072.72978.figure6</object-id><object-id xmlns:xlink="http://www.w3.org/1999/xlink" content-type="arpha" xlink:type="simple">77FC4A18-3279-5263-A173-FF362E91F3F4</object-id><label>Figure 6.</label><caption><p><italic><tp:taxon-name><tp:taxon-name-part taxon-name-part-type="genus" reg="Dicranodromia">Dicranodromia</tp:taxon-name-part><tp:taxon-name-part taxon-name-part-type="species" reg="martini">martini</tp:taxon-name-part></tp:taxon-name></italic> Guinot, 1995, ♂ (12.3 × 16.6 mm) (<named-content xmlns:xlink="http://www.w3.org/1999/xlink" content-type="dwc:institutional_code" xlink:type="simple">ZRC</named-content> 2007.0105), Philippines <bold>A</bold> overall view <bold>B</bold> dorsal view of carapace <bold>C</bold> anterior part of carapace (partially denuded) <bold>D</bold> male telson.</p></caption><graphic xmlns:xlink="http://www.w3.org/1999/xlink" xlink:href="zookeys-1072-129-g006.jpg" position="float" orientation="portrait" xlink:type="simple" id="oo_612912.jpg"><uri content-type="original_file" xlink:type="simple">https://binary.pensoft.net/fig/612912</uri></graphic></fig><fig id="F7" position="float" orientation="portrait"><object-id xmlns:xlink="http://www.w3.org/1999/xlink" content-type="doi" xlink:type="simple">10.3897/zookeys.1072.72978.figure7</object-id><object-id xmlns:xlink="http://www.w3.org/1999/xlink" content-type="arpha" xlink:type="simple">40A584AD-3A32-5EDE-970B-F957D86B2231</object-id><label>Figure 7.</label><caption><p>Colour in life. <bold>A,B</bold><italic><tp:taxon-name><tp:taxon-name-part taxon-name-part-type="genus" reg="Dicranodromia">Dicranodromia</tp:taxon-name-part><tp:taxon-name-part taxon-name-part-type="species" reg="karubar">karubar</tp:taxon-name-part></tp:taxon-name></italic> Guinot, 1993, ♂ (28.7 × 34.7 mm) (<named-content xmlns:xlink="http://www.w3.org/1999/xlink" content-type="dwc:institutional_code" xlink:type="simple">ZRC</named-content> 2020.0348), Java <bold>C</bold><italic><tp:taxon-name><tp:taxon-name-part taxon-name-part-type="genus" reg="Dicranodromia">D.</tp:taxon-name-part><tp:taxon-name-part taxon-name-part-type="species" reg="karubar">karubar</tp:taxon-name-part></tp:taxon-name></italic> Guinot, 1993, ovigerous ♀ (30.1 × 35.5 mm) (<named-content xmlns:xlink="http://www.w3.org/1999/xlink" content-type="dwc:institutional_code" xlink:type="simple">ZRC</named-content> 2020.0349), Java <bold>D</bold><italic><tp:taxon-name><tp:taxon-name-part taxon-name-part-type="genus" reg="Dicranodromia">D.</tp:taxon-name-part><tp:taxon-name-part taxon-name-part-type="species" reg="karubar">karubar</tp:taxon-name-part></tp:taxon-name></italic> Guinot, 1993, ovigerous ♀ (24.8 × 31.5 mm) (<named-content xmlns:xlink="http://www.w3.org/1999/xlink" content-type="dwc:institutional_code" xlink:type="simple">ZRC</named-content> 2020.0348), Java <bold>E</bold><italic><tp:taxon-name><tp:taxon-name-part taxon-name-part-type="genus" reg="Dicranodromia">D.</tp:taxon-name-part><tp:taxon-name-part taxon-name-part-type="species" reg="erinaceus">erinaceus</tp:taxon-name-part></tp:taxon-name></italic> sp. nov., holotype ♀ (14.0 × 18.0 mm) (<named-content xmlns:xlink="http://www.w3.org/1999/xlink" content-type="dwc:institutional_code" xlink:type="simple">NTOU</named-content> B00126), Taiwan <bold>F</bold><italic><tp:taxon-name><tp:taxon-name-part taxon-name-part-type="genus" reg="Dicranodromia">D.</tp:taxon-name-part><tp:taxon-name-part taxon-name-part-type="species" reg="erinaceus">erinaceus</tp:taxon-name-part></tp:taxon-name></italic> sp. nov., paratype ♂ (6.9 × 9.5 mm) (<named-content xmlns:xlink="http://www.w3.org/1999/xlink" content-type="dwc:institutional_code" xlink:type="simple">ZRC</named-content> 2021.0084), Taiwan. Photographs: T.-Y. Chan.</p></caption><graphic xmlns:xlink="http://www.w3.org/1999/xlink" xlink:href="zookeys-1072-129-g007.jpg" position="float" orientation="portrait" xlink:type="simple" id="oo_612913.jpg"><uri content-type="original_file" xlink:type="simple">https://binary.pensoft.net/fig/612913</uri></graphic></fig></tp:treatment-sec><tp:treatment-sec><!--Section generated to contain objects referenced in tp:taxon-treatment.--><fig id="F11" position="float" orientation="portrait"><object-id xmlns:xlink="http://www.w3.org/1999/xlink" content-type="doi" xlink:type="simple">10.3897/zookeys.1072.72978.figure11</object-id><object-id xmlns:xlink="http://www.w3.org/1999/xlink" content-type="arpha" xlink:type="simple">23B18D99-1089-5D38-8075-B2F97786B9E0</object-id><label>Figure 11.</label><caption><p><bold>A–C</bold><italic><tp:taxon-name><tp:taxon-name-part taxon-name-part-type="genus" reg="Dicranodromia">Dicranodromia</tp:taxon-name-part><tp:taxon-name-part taxon-name-part-type="species" reg="martini">martini</tp:taxon-name-part></tp:taxon-name></italic> Guinot, 1995, ♂ (12.3 × 16.6 mm) (<named-content xmlns:xlink="http://www.w3.org/1999/xlink" content-type="dwc:institutional_code" xlink:type="simple">ZRC</named-content> 2007.0105), Philippines <bold>D–F</bold><italic><tp:taxon-name><tp:taxon-name-part taxon-name-part-type="genus" reg="Dicranodromia">D.</tp:taxon-name-part><tp:taxon-name-part taxon-name-part-type="species" reg="karubar">karubar</tp:taxon-name-part></tp:taxon-name></italic> Guinot, 1993, ♂ (28.7 × 34.7 mm) (<named-content xmlns:xlink="http://www.w3.org/1999/xlink" content-type="dwc:institutional_code" xlink:type="simple">ZRC</named-content> 2020.0348), Java <bold>A,D</bold> left G1 (ventral view) <bold>B,E</bold> left G1 (dorsal view) <bold>C,F</bold> left G2. Setae for all structures not figured. Scale bars: 1.0 mm.</p></caption><graphic xmlns:xlink="http://www.w3.org/1999/xlink" xlink:href="zookeys-1072-129-g011.jpg" position="float" orientation="portrait" xlink:type="simple" id="oo_612917.jpg"><uri content-type="original_file" xlink:type="simple">https://binary.pensoft.net/fig/612917</uri></graphic></fig><fig id="F16" position="float" orientation="portrait"><object-id xmlns:xlink="http://www.w3.org/1999/xlink" content-type="doi" xlink:type="simple">10.3897/zookeys.1072.72978.figure16</object-id><object-id xmlns:xlink="http://www.w3.org/1999/xlink" content-type="arpha" xlink:type="simple">F30568D2-0C97-502D-B4DC-BC950134304C</object-id><label>Figure 16.</label><caption><p><italic><tp:taxon-name><tp:taxon-name-part taxon-name-part-type="genus" reg="Dicranodromia">Dicranodromia</tp:taxon-name-part><tp:taxon-name-part taxon-name-part-type="species" reg="erinaceus">erinaceus</tp:taxon-name-part></tp:taxon-name></italic> sp. nov., paratype ♂ (8.2 × 12.5 mm) (<named-content xmlns:xlink="http://www.w3.org/1999/xlink" content-type="dwc:institutional_code" xlink:type="simple">ZRC</named-content> 2021.0085), Taiwan <bold>A</bold> overall view <bold>B</bold> dorsal view of carapace <bold>C</bold> pleon <bold>D</bold> anterior thoracic sternum and G1s in situ.</p></caption><graphic xmlns:xlink="http://www.w3.org/1999/xlink" xlink:href="zookeys-1072-129-g016.jpg" position="float" orientation="portrait" xlink:type="simple" id="oo_612922.jpg"><uri content-type="original_file" xlink:type="simple">https://binary.pensoft.net/fig/612922</uri></graphic></fig><fig id="F13" position="float" orientation="portrait"><object-id xmlns:xlink="http://www.w3.org/1999/xlink" content-type="doi" xlink:type="simple">10.3897/zookeys.1072.72978.figure13</object-id><object-id xmlns:xlink="http://www.w3.org/1999/xlink" content-type="arpha" xlink:type="simple">F878A1A5-31A4-57F4-9938-F371236FE797</object-id><label>Figure 13.</label><caption><p><italic><tp:taxon-name><tp:taxon-name-part taxon-name-part-type="genus" reg="Dicranodromia">Dicranodromia</tp:taxon-name-part><tp:taxon-name-part taxon-name-part-type="species" reg="erinaceus">erinaceus</tp:taxon-name-part></tp:taxon-name></italic> sp. nov., holotype ♀ (14.0 × 18.0 mm) (<named-content xmlns:xlink="http://www.w3.org/1999/xlink" content-type="dwc:institutional_code" xlink:type="simple">NTOU</named-content> B00126), Taiwan <bold>A</bold> overall view <bold>B</bold> dorsal view of carapace <bold>C</bold> front and anterior part of carapace <bold>D</bold> left orbit and first anterolateral spine.</p></caption><graphic xmlns:xlink="http://www.w3.org/1999/xlink" xlink:href="zookeys-1072-129-g013.jpg" position="float" orientation="portrait" xlink:type="simple" id="oo_612919.jpg"><uri content-type="original_file" xlink:type="simple">https://binary.pensoft.net/fig/612919</uri></graphic></fig><fig id="F8" position="float" orientation="portrait"><object-id xmlns:xlink="http://www.w3.org/1999/xlink" content-type="doi" xlink:type="simple">10.3897/zookeys.1072.72978.figure8</object-id><object-id xmlns:xlink="http://www.w3.org/1999/xlink" content-type="arpha" xlink:type="simple">FF1FC8B9-65AD-582C-8838-1CF6225B3D7A</object-id><label>Figure 8.</label><caption><p><italic><tp:taxon-name><tp:taxon-name-part taxon-name-part-type="genus" reg="Dicranodromia">Dicranodromia</tp:taxon-name-part><tp:taxon-name-part taxon-name-part-type="species" reg="karubar">karubar</tp:taxon-name-part></tp:taxon-name></italic> Guinot, 1993, ♀ (27.1 × 33.4 mm) (<named-content xmlns:xlink="http://www.w3.org/1999/xlink" content-type="dwc:institutional_code" xlink:type="simple">ZRC</named-content> 2020.0348), Java <bold>A</bold> overall view <bold>B</bold> dorsal view of carapace <bold>C</bold> anterior right part of carapace (denuded) <bold>D</bold> frontal view of cephalothorax.</p></caption><graphic xmlns:xlink="http://www.w3.org/1999/xlink" xlink:href="zookeys-1072-129-g008.jpg" position="float" orientation="portrait" xlink:type="simple" id="oo_612914.jpg"><uri content-type="original_file" xlink:type="simple">https://binary.pensoft.net/fig/612914</uri></graphic></fig><fig id="F10" position="float" orientation="portrait"><object-id xmlns:xlink="http://www.w3.org/1999/xlink" content-type="doi" xlink:type="simple">10.3897/zookeys.1072.72978.figure10</object-id><object-id xmlns:xlink="http://www.w3.org/1999/xlink" content-type="arpha" xlink:type="simple">91552EE3-6D0D-59D7-8CCE-49BC45964515</object-id><label>Figure 10.</label><caption><p><italic><tp:taxon-name><tp:taxon-name-part taxon-name-part-type="genus" reg="Dicranodromia">Dicranodromia</tp:taxon-name-part><tp:taxon-name-part taxon-name-part-type="species" reg="karubar">karubar</tp:taxon-name-part></tp:taxon-name></italic> Guinot, 1993. <bold>A–C</bold> ♂ (28.7 × 34.7 mm) (<named-content xmlns:xlink="http://www.w3.org/1999/xlink" content-type="dwc:institutional_code" xlink:type="simple">ZRC</named-content> 2020.0348), Java <bold>D</bold> ♀ (27.6 × 33.8 mm) (<named-content xmlns:xlink="http://www.w3.org/1999/xlink" content-type="dwc:institutional_code" xlink:type="simple">ZRC</named-content> 2020.0348), Java <bold>A</bold> overall view <bold>B</bold> dorsal view of carapace <bold>C</bold> telson <bold>D</bold> left P5 propodus and dactylus.</p></caption><graphic xmlns:xlink="http://www.w3.org/1999/xlink" xlink:href="zookeys-1072-129-g010.jpg" position="float" orientation="portrait" xlink:type="simple" id="oo_612916.jpg"><uri content-type="original_file" xlink:type="simple">https://binary.pensoft.net/fig/612916</uri></graphic></fig></tp:treatment-sec><ref-list><ref id="B28"><mixed-citation xmlns:xlink="http://www.w3.org/1999/xlink" xlink:type="simple"><person-group><name name-style="western"><surname>Ng</surname><given-names>PKL</given-names></name><name name-style="western"><surname>Naruse</surname><given-names>T</given-names></name></person-group> (<year>2007</year>) <article-title>On two species of deep sea homoloid crabs of the genus <italic><tp:taxon-name><tp:taxon-name-part taxon-name-part-type="genus">Dicranodromia</tp:taxon-name-part></tp:taxon-name></italic> (<tp:taxon-name><tp:taxon-name-part taxon-name-part-type="subphylum">Crustacea</tp:taxon-name-part></tp:taxon-name>: <tp:taxon-name><tp:taxon-name-part taxon-name-part-type="order">Decapoda</tp:taxon-name-part></tp:taxon-name>: <tp:taxon-name><tp:taxon-name-part taxon-name-part-type="infraorder">Brachyura</tp:taxon-name-part></tp:taxon-name>: <tp:taxon-name><tp:taxon-name-part taxon-name-part-type="family">Homolodromiidae</tp:taxon-name-part></tp:taxon-name>) from the Philippines, with description of a new species.</article-title><source>Raffles Bulletin of Zoology, Supplement</source><volume>16</volume>: <fpage>47</fpage>–<lpage>53</lpage>.</mixed-citation></ref><ref id="B24"><mixed-citation xmlns:xlink="http://www.w3.org/1999/xlink" xlink:type="simple"><person-group><name name-style="western"><surname>Ng</surname><given-names>PKL</given-names></name><name name-style="western"><surname>Guinot</surname><given-names>D</given-names></name><name name-style="western"><surname>Davie</surname><given-names>PJF</given-names></name></person-group> (<year>2008</year>) <article-title>Systema Brachyurorum: Part I. An annotated checklist of extant brachyuran crabs of the world.</article-title><source>Raffles Bulletin of Zoology, Supplement</source><volume>17</volume>: <fpage>1</fpage>–<lpage>286</lpage>.</mixed-citation></ref></ref-list></tp:taxon-treatment>
