# Supplementary material for: On two new species of deep-sea carrier crabs (Crustacea, Brachyura, Homolodromiidae, Dicranodromia) from Taiwan and the Philippines, with notes on other Indo-West Pacific species
Source: Zookeys. 2021 Nov 22;1072:129–65. doi: 10.3897/zookeys.1072.72978 (PMC8629907; doi:10.3897/zookeys.1072.72978)
Supplement: XML Treatment for Dicranodromia karubar [file zookeys.1072.72978-treatment4.xml]

<!DOCTYPE tp:taxon-treatment
  PUBLIC "-//TaxonX//DTD Taxonomic Treatment Publishing DTD v0 20100105//EN" "tax-treatment-NSO.dtd">
<tp:taxon-treatment xmlns:tp="http://www.plazi.org/taxpub"><tp:treatment-meta><kwd-group><label>Taxon classification</label><kwd>
                <named-content content-type="kingdom">Animalia</named-content>
              </kwd><kwd>
                <named-content content-type="order">Decapoda</named-content>
              </kwd><kwd>
                <named-content content-type="family">Homolodromiidae</named-content>
              </kwd></kwd-group><mixed-citation publication-type="journal"><person-group><name><surname>Ng</surname><given-names>Peter K. L.</given-names></name><name><surname>Yang</surname><given-names>Chien-Hui</given-names></name></person-group><article-title>On two new species of deep-sea carrier crabs (<tp:taxon-name><tp:taxon-name-part taxon-name-part-type="subphylum">Crustacea</tp:taxon-name-part></tp:taxon-name>, <tp:taxon-name><tp:taxon-name-part taxon-name-part-type="infraorder">Brachyura</tp:taxon-name-part></tp:taxon-name>, <tp:taxon-name><tp:taxon-name-part taxon-name-part-type="family">Homolodromiidae</tp:taxon-name-part></tp:taxon-name>, <italic><tp:taxon-name><tp:taxon-name-part taxon-name-part-type="genus" reg="Dicranodromia">Dicranodromia</tp:taxon-name-part></tp:taxon-name></italic>) from Taiwan and the Philippines, with notes on other Indo-West Pacific species</article-title><source>Zookeys</source><day>22</day><month>11</month><year>2021</year><volume>1072</volume><fpage>129</fpage><lpage>165</lpage><pub-id pub-id-type="doi">10.3897/zookeys.1072.72978</pub-id></mixed-citation></tp:treatment-meta><tp:nomenclature><tp:taxon-name>
              <object-id xmlns:xlink="http://www.w3.org/1999/xlink" content-type="arpha" xlink:type="simple">1E5392D8-EC9A-514B-87B4-8A1806EBAC99</object-id>
              <tp:taxon-name-part taxon-name-part-type="genus" reg="Dicranodromia">Dicranodromia</tp:taxon-name-part>
              <tp:taxon-name-part taxon-name-part-type="species" reg="karubar">karubar</tp:taxon-name-part>
            </tp:taxon-name><tp:taxon-authority>Guinot, 1993</tp:taxon-authority><xref ref-type="fig" rid="F8">Figures 8</xref><xref ref-type="fig" rid="F9">, 9</xref><xref ref-type="fig" rid="F10">, 10</xref><xref ref-type="fig" rid="F11">, 11D–F</xref><tp:nomenclature-citation-list><tp:nomenclature-citation><tp:taxon-name>
                  <tp:taxon-name-part taxon-name-part-type="genus" reg="Dicranodromia">Dicranodromia</tp:taxon-name-part>
                  <tp:taxon-name-part taxon-name-part-type="species" reg="karubar">karubar</tp:taxon-name-part>
                </tp:taxon-name><comment>Guinot, 1993: 213, figs 15A–C, 16A–D, 25A, B; <xref ref-type="bibr" rid="B24">Ng et al. 2008</xref>: 39; <xref ref-type="bibr" rid="B21">Mendoza et al. 2021</xref>: 284, fig. 1A, B.</comment></tp:nomenclature-citation></tp:nomenclature-citation-list></tp:nomenclature><tp:treatment-sec sec-type="material" id="SECID0EKLAG"><title>Material examined.</title><p>Indonesia: 1 ♂ (28.7 × 34.7 mm), 3 ovigerous ♀♀ (24.8 × 31.5 mm, 27.1 × 33.4 mm, 27.6 × 33.8 mm), station CP39, <named-content xmlns:xlink="http://www.w3.org/1999/xlink" content-type="dwc:verbatimCoordinates" xlink:type="simple"><named-content content-type="geo-json" specific-use="{&#34;type&#34;:&#34;Point&#34;,&#34;coordinates&#34;:[109.169383,-8.264750]}" id="NCID0ETLAG" xlink:type="simple">8°15.885'S, 109°10.163'E</named-content></named-content> – <named-content xmlns:xlink="http://www.w3.org/1999/xlink" content-type="dwc:verbatimCoordinates" xlink:type="simple"><named-content content-type="geo-json" specific-use="{&#34;type&#34;:&#34;Point&#34;,&#34;coordinates&#34;:[109.182400,-8.267667]}" id="NCID0E2LAG" xlink:type="simple">8°16.060'S, 109°10.944'E</named-content></named-content>, 528–637 m, substrate partially muddy, plenty of glass sponges, echinoderms, polychaeta, galatheids, fishes, sea anemone, gastropods and bivalves, south of Cilacap, south Java, Indian Ocean, South Java Deep Sea cruise, coll. beam trawl, 30 Mar. 2020 (<named-content xmlns:xlink="http://www.w3.org/1999/xlink" content-type="dwc:institutional_code" xlink:type="simple">ZRC</named-content> 2020.0348); 1 ovigerous ♀ (30.1 × 35.5 mm), station CP51, <named-content xmlns:xlink="http://www.w3.org/1999/xlink" content-type="dwc:verbatimCoordinates" xlink:type="simple"><named-content content-type="geo-json" specific-use="{&#34;type&#34;:&#34;Point&#34;,&#34;coordinates&#34;:[106.423267,-7.081233]}" id="NCID0EHMAG" xlink:type="simple">7°04.874'S, 106°25.396'E</named-content></named-content> – <named-content xmlns:xlink="http://www.w3.org/1999/xlink" content-type="dwc:verbatimCoordinates" xlink:type="simple"><named-content content-type="geo-json" specific-use="{&#34;type&#34;:&#34;Point&#34;,&#34;coordinates&#34;:[106.417400,-7.089133]}" id="NCID0EPMAG" xlink:type="simple">7°05.348'S, 106°25.044'E</named-content></named-content>, 569–657 m, substrate coarse sand, mud and some plastic trash, small crabs, ophiuroids, stalk crinoids, chitons, limpets and sea daisies on fallen bamboo, Pelabuhanratu Bay, south Java, Indian Ocean, South Java Deep Sea cruise, coll. beam trawl, 2 Apr. 2020 (<named-content xmlns:xlink="http://www.w3.org/1999/xlink" content-type="dwc:institutional_code" xlink:type="simple">ZRC</named-content> 2020.0349, COI sequence: <ext-link xmlns:xlink="http://www.w3.org/1999/xlink" ext-link-type="gen" xlink:href="OK331336" xlink:type="simple">OK331336</ext-link>).</p></tp:treatment-sec><tp:treatment-sec sec-type="remarks" id="SECID0EYMAG"><title>Remarks.</title><p><xref ref-type="bibr" rid="B21">Mendoza et al. (2021)</xref> recently recorded <italic><tp:taxon-name><tp:taxon-name-part taxon-name-part-type="genus" reg="Dicranodromia">D.</tp:taxon-name-part><tp:taxon-name-part taxon-name-part-type="species" reg="karubar">karubar</tp:taxon-name-part></tp:taxon-name></italic> from southern Java, over 1000 km from its type locality in the Moluccas. The specimens, however, agree very well with the descriptions and figures of <xref ref-type="bibr" rid="B12">Guinot (1995)</xref> and they are clearly conspecific.</p><p><xref ref-type="bibr" rid="B12">Guinot (1995</xref>: 215) noted that the rostrum of this species is at most a tubercle, which is in conformity with the present material. The merus, carpus and dactylus were described as unarmed by <xref ref-type="bibr" rid="B12">Guinot (1995)</xref>, but the P5 propodus actually has one or two spines on the outer surface, which are hard to see as the dense plumose setae obscure them. In some specimens, the P5 dactylus has a prominent spine on the extensor margin (Fig. <xref ref-type="fig" rid="F10">10D</xref>), but as reported by <xref ref-type="bibr" rid="B28">Ng and Naruse (2007)</xref>, it is absent in others (Fig. <xref ref-type="fig" rid="F9">9G, H</xref>). The form of the exorbital tooth varies to some degree. In the female specimens, the tooth is clearly directed anteriorly (Fig. <xref ref-type="fig" rid="F8">8B, C</xref>) but in the male, it is pointed obliquely laterally (Fig. <xref ref-type="fig" rid="F10">10B</xref>).</p><fig id="F8" position="float" orientation="portrait"><object-id xmlns:xlink="http://www.w3.org/1999/xlink" content-type="doi" xlink:type="simple">10.3897/zookeys.1072.72978.figure8</object-id><object-id xmlns:xlink="http://www.w3.org/1999/xlink" content-type="arpha" xlink:type="simple">FF1FC8B9-65AD-582C-8838-1CF6225B3D7A</object-id><label>Figure 8.</label><caption><p><italic><tp:taxon-name><tp:taxon-name-part taxon-name-part-type="genus" reg="Dicranodromia">Dicranodromia</tp:taxon-name-part><tp:taxon-name-part taxon-name-part-type="species" reg="karubar">karubar</tp:taxon-name-part></tp:taxon-name></italic> Guinot, 1993, ♀ (27.1 × 33.4 mm) (<named-content xmlns:xlink="http://www.w3.org/1999/xlink" content-type="dwc:institutional_code" xlink:type="simple">ZRC</named-content> 2020.0348), Java <bold>A</bold> overall view <bold>B</bold> dorsal view of carapace <bold>C</bold> anterior right part of carapace (denuded) <bold>D</bold> frontal view of cephalothorax.</p></caption><graphic xmlns:xlink="http://www.w3.org/1999/xlink" xlink:href="zookeys-1072-129-g008.jpg" position="float" orientation="portrait" xlink:type="simple" id="oo_612914.jpg"><uri content-type="original_file" xlink:type="simple">https://binary.pensoft.net/fig/612914</uri></graphic></fig><fig id="F9" position="float" orientation="portrait"><object-id xmlns:xlink="http://www.w3.org/1999/xlink" content-type="doi" xlink:type="simple">10.3897/zookeys.1072.72978.figure9</object-id><object-id xmlns:xlink="http://www.w3.org/1999/xlink" content-type="arpha" xlink:type="simple">A35623A0-328C-5D03-A23A-4D136307961A</object-id><label>Figure 9.</label><caption><p><italic><tp:taxon-name><tp:taxon-name-part taxon-name-part-type="genus" reg="Dicranodromia">Dicranodromia</tp:taxon-name-part><tp:taxon-name-part taxon-name-part-type="species" reg="karubar">karubar</tp:taxon-name-part></tp:taxon-name></italic> Guinot, 1993. <bold>A–H, J</bold> ♀ (27.1 × 33.4 mm) (<named-content xmlns:xlink="http://www.w3.org/1999/xlink" content-type="dwc:institutional_code" xlink:type="simple">ZRC</named-content> 2020.0348), Java <bold>I</bold> ♀ (27.6 × 33.8 mm) (<named-content xmlns:xlink="http://www.w3.org/1999/xlink" content-type="dwc:institutional_code" xlink:type="simple">ZRC</named-content> 2020.0348), Java <bold>A</bold> epistome, antennules, antennae and orbits <bold>B</bold> left third maxilliped <bold>C</bold> right chela (denuded) <bold>D</bold> right P3 (denuded) <bold>E</bold> right P3 dactylus (denuded) <bold>F</bold> right P5 (denuded) <bold>G</bold> right P5 propodus and dactylus (partially denuded) <bold>H</bold> right P4 propodus and dactylus (partially denuded) <bold>I</bold> telson <bold>J</bold> posterior thoracic sternum showing spermatheca and female gonopores.</p></caption><graphic xmlns:xlink="http://www.w3.org/1999/xlink" xlink:href="zookeys-1072-129-g009.jpg" position="float" orientation="portrait" xlink:type="simple" id="oo_612915.jpg"><uri content-type="original_file" xlink:type="simple">https://binary.pensoft.net/fig/612915</uri></graphic></fig><fig id="F10" position="float" orientation="portrait"><object-id xmlns:xlink="http://www.w3.org/1999/xlink" content-type="doi" xlink:type="simple">10.3897/zookeys.1072.72978.figure10</object-id><object-id xmlns:xlink="http://www.w3.org/1999/xlink" content-type="arpha" xlink:type="simple">91552EE3-6D0D-59D7-8CCE-49BC45964515</object-id><label>Figure 10.</label><caption><p><italic><tp:taxon-name><tp:taxon-name-part taxon-name-part-type="genus" reg="Dicranodromia">Dicranodromia</tp:taxon-name-part><tp:taxon-name-part taxon-name-part-type="species" reg="karubar">karubar</tp:taxon-name-part></tp:taxon-name></italic> Guinot, 1993. <bold>A–C</bold> ♂ (28.7 × 34.7 mm) (<named-content xmlns:xlink="http://www.w3.org/1999/xlink" content-type="dwc:institutional_code" xlink:type="simple">ZRC</named-content> 2020.0348), Java <bold>D</bold> ♀ (27.6 × 33.8 mm) (<named-content xmlns:xlink="http://www.w3.org/1999/xlink" content-type="dwc:institutional_code" xlink:type="simple">ZRC</named-content> 2020.0348), Java <bold>A</bold> overall view <bold>B</bold> dorsal view of carapace <bold>C</bold> telson <bold>D</bold> left P5 propodus and dactylus.</p></caption><graphic xmlns:xlink="http://www.w3.org/1999/xlink" xlink:href="zookeys-1072-129-g010.jpg" position="float" orientation="portrait" xlink:type="simple" id="oo_612916.jpg"><uri content-type="original_file" xlink:type="simple">https://binary.pensoft.net/fig/612916</uri></graphic></fig><fig id="F11" position="float" orientation="portrait"><object-id xmlns:xlink="http://www.w3.org/1999/xlink" content-type="doi" xlink:type="simple">10.3897/zookeys.1072.72978.figure11</object-id><object-id xmlns:xlink="http://www.w3.org/1999/xlink" content-type="arpha" xlink:type="simple">23B18D99-1089-5D38-8075-B2F97786B9E0</object-id><label>Figure 11.</label><caption><p><bold>A–C</bold><italic><tp:taxon-name><tp:taxon-name-part taxon-name-part-type="genus" reg="Dicranodromia">Dicranodromia</tp:taxon-name-part><tp:taxon-name-part taxon-name-part-type="species" reg="martini">martini</tp:taxon-name-part></tp:taxon-name></italic> Guinot, 1995, ♂ (12.3 × 16.6 mm) (<named-content xmlns:xlink="http://www.w3.org/1999/xlink" content-type="dwc:institutional_code" xlink:type="simple">ZRC</named-content> 2007.0105), Philippines <bold>D–F</bold><italic><tp:taxon-name><tp:taxon-name-part taxon-name-part-type="genus" reg="Dicranodromia">D.</tp:taxon-name-part><tp:taxon-name-part taxon-name-part-type="species" reg="karubar">karubar</tp:taxon-name-part></tp:taxon-name></italic> Guinot, 1993, ♂ (28.7 × 34.7 mm) (<named-content xmlns:xlink="http://www.w3.org/1999/xlink" content-type="dwc:institutional_code" xlink:type="simple">ZRC</named-content> 2020.0348), Java <bold>A,D</bold> left G1 (ventral view) <bold>B,E</bold> left G1 (dorsal view) <bold>C,F</bold> left G2. Setae for all structures not figured. Scale bars: 1.0 mm.</p></caption><graphic xmlns:xlink="http://www.w3.org/1999/xlink" xlink:href="zookeys-1072-129-g011.jpg" position="float" orientation="portrait" xlink:type="simple" id="oo_612917.jpg"><uri content-type="original_file" xlink:type="simple">https://binary.pensoft.net/fig/612917</uri></graphic></fig><p>The setae on <italic><tp:taxon-name><tp:taxon-name-part taxon-name-part-type="genus" reg="Dicranodromia">D.</tp:taxon-name-part><tp:taxon-name-part taxon-name-part-type="species" reg="karubar">karubar</tp:taxon-name-part></tp:taxon-name></italic> are unusual in that they are plumose at the distal part (<xref ref-type="bibr" rid="B12">Guinot 1995</xref>: fig. 16D). When the animals are freshly collected, the setae lock together to form a dense coat, which traps fine mud and completely obscure the carapace and pereiopod surfaces and margins (Fig. <xref ref-type="fig" rid="F7">7A</xref>). After the specimen is cleaned gently with a brush and the sediment removed, the surfaces and margins become more visible with the distal plumose parts no longer meshed together. The margins of the pereiopods, however, are still partially obscured as the setae there are denser (Fig. <xref ref-type="fig" rid="F7">7B, C</xref>). In the form of the setae, <italic><tp:taxon-name><tp:taxon-name-part taxon-name-part-type="genus" reg="Dicranodromia">D.</tp:taxon-name-part><tp:taxon-name-part taxon-name-part-type="species" reg="karubar">karubar</tp:taxon-name-part></tp:taxon-name></italic> is most similar to <italic><tp:taxon-name><tp:taxon-name-part taxon-name-part-type="genus" reg="Dicranodromia">D.</tp:taxon-name-part><tp:taxon-name-part taxon-name-part-type="species" reg="baffini">baffini</tp:taxon-name-part></tp:taxon-name></italic> from the Indian Ocean, although the tomentum of the latter species is relatively less dense (cf. <xref ref-type="bibr" rid="B32">Padate et al. 2020</xref>: fig. 2a).</p><p><italic><tp:taxon-name><tp:taxon-name-part taxon-name-part-type="genus" reg="Dicranodromia">Dicranodromia</tp:taxon-name-part><tp:taxon-name-part taxon-name-part-type="species" reg="karubar">karubar</tp:taxon-name-part></tp:taxon-name></italic> can easily be separated from <italic><tp:taxon-name><tp:taxon-name-part taxon-name-part-type="genus" reg="Dicranodromia">D.</tp:taxon-name-part><tp:taxon-name-part taxon-name-part-type="species" reg="baffini">baffini</tp:taxon-name-part></tp:taxon-name></italic> by its proportionately broader carapace (Figs <xref ref-type="fig" rid="F8">8B</xref>, <xref ref-type="fig" rid="F10">10B</xref>) (versus relatively narrower and longer in <italic><tp:taxon-name><tp:taxon-name-part taxon-name-part-type="genus" reg="Dicranodromia">D.</tp:taxon-name-part><tp:taxon-name-part taxon-name-part-type="species" reg="baffini">baffini</tp:taxon-name-part></tp:taxon-name></italic>; cf. <xref ref-type="bibr" rid="B12">Guinot 1995</xref>: fig. 13, <xref ref-type="bibr" rid="B32">Padate et al. 2020</xref>: fig. 2a); the antero- and posterolateral margins almost smooth, except sometimes for a few scattered granules (Figs <xref ref-type="fig" rid="F8">8B</xref>, <xref ref-type="fig" rid="F10">10B</xref>) (versus lined with granules and spinules in <italic><tp:taxon-name><tp:taxon-name-part taxon-name-part-type="genus" reg="Dicranodromia">D.</tp:taxon-name-part><tp:taxon-name-part taxon-name-part-type="species" reg="baffini">baffini</tp:taxon-name-part></tp:taxon-name></italic>; cf. <xref ref-type="bibr" rid="B12">Guinot 1995</xref>: fig. 13, <xref ref-type="bibr" rid="B32">Padate et al. 2020</xref>: fig. 2a); and the subdistal lobe on the outer margin of the endopod curved and beak-like (Fig. <xref ref-type="fig" rid="F11">11D, E</xref>) (versus lobe rounded in <italic><tp:taxon-name><tp:taxon-name-part taxon-name-part-type="genus" reg="Dicranodromia">D.</tp:taxon-name-part><tp:taxon-name-part taxon-name-part-type="species" reg="baffini">baffini</tp:taxon-name-part></tp:taxon-name></italic>; cf. <xref ref-type="bibr" rid="B32">Padate et al. 2020</xref>: fig. 2g, i). Based on the figures of <xref ref-type="bibr" rid="B10">Gordon (1950)</xref>, <xref ref-type="bibr" rid="B12">Guinot (1995</xref>: fig. 16C) commented that the structure of the spermatheca was different in the two species, but we do not discern any major differences since both species possess an unusual and prominent comma-shaped tubercle on each side of sternite 7, with the spermatheca at the base of this tubercle (Fig. <xref ref-type="fig" rid="F9">9J</xref>). The spermathecal structure in the <italic><tp:taxon-name><tp:taxon-name-part taxon-name-part-type="genus" reg="Dicranodromia">D.</tp:taxon-name-part><tp:taxon-name-part taxon-name-part-type="species" reg="baffini">baffini</tp:taxon-name-part></tp:taxon-name></italic> from the Andamans (cf. <xref ref-type="bibr" rid="B32">Padate et al. 2020</xref>: fig. 2j) is almost identical to the condition observed in <italic><tp:taxon-name><tp:taxon-name-part taxon-name-part-type="genus" reg="Dicranodromia">D.</tp:taxon-name-part><tp:taxon-name-part taxon-name-part-type="species" reg="karubar">karubar</tp:taxon-name-part></tp:taxon-name></italic> (Fig. <xref ref-type="fig" rid="F9">9J</xref>). <xref ref-type="bibr" rid="B5">Alcock and Anderson (1899</xref>: 8) described the structure as “sternal grooves of the female end, without tubercles, at the level of the openings of the oviducts”, which does not match the description and figures of <xref ref-type="bibr" rid="B10">Gordon (1950</xref>: 205, text-fig. 1) and <xref ref-type="bibr" rid="B32">Padate et al. (2020</xref>: fig. 2j). As noted by <xref ref-type="bibr" rid="B32">Padate et al. (2020</xref>: 3), the condition observed by <xref ref-type="bibr" rid="B5">Alcock and Anderson (1899)</xref> may be because their specimen was a juvenile.</p><p><italic><tp:taxon-name><tp:taxon-name-part taxon-name-part-type="genus" reg="Dicranodromia">Dicranodromia</tp:taxon-name-part><tp:taxon-name-part taxon-name-part-type="species" reg="karubar">karubar</tp:taxon-name-part></tp:taxon-name></italic> is known thus far only from the Moluccas and eastern part of the Indian Ocean while <italic><tp:taxon-name><tp:taxon-name-part taxon-name-part-type="genus" reg="Dicranodromia">D.</tp:taxon-name-part><tp:taxon-name-part taxon-name-part-type="species" reg="baffini">baffini</tp:taxon-name-part></tp:taxon-name></italic> has been recorded from western India, Maldives and Andamans (<xref ref-type="bibr" rid="B3">Alcock 1899</xref>, <xref ref-type="bibr" rid="B4">1901</xref>; <xref ref-type="bibr" rid="B10">Gordon 1950</xref>; <xref ref-type="bibr" rid="B32">Padate et al. 2020</xref>).</p><p>All the females of <italic><tp:taxon-name><tp:taxon-name-part taxon-name-part-type="genus" reg="Dicranodromia">D.</tp:taxon-name-part><tp:taxon-name-part taxon-name-part-type="species" reg="karubar">karubar</tp:taxon-name-part></tp:taxon-name></italic> collected from the south Javan cruise were ovigerous, the eggs being bright red in life, in a prominent brood pouch (Fig. <xref ref-type="fig" rid="F7">7D</xref>). One female specimen (27.6 × 33.8 mm, <named-content xmlns:xlink="http://www.w3.org/1999/xlink" content-type="dwc:institutional_code" xlink:type="simple">ZRC</named-content> 2020.0348) had 362 eggs, each about 2.5 mm in diameter.</p></tp:treatment-sec><tp:treatment-sec><!--Section generated to contain objects referenced in tp:taxon-treatment.--><fig id="F7" position="float" orientation="portrait"><object-id xmlns:xlink="http://www.w3.org/1999/xlink" content-type="doi" xlink:type="simple">10.3897/zookeys.1072.72978.figure7</object-id><object-id xmlns:xlink="http://www.w3.org/1999/xlink" content-type="arpha" xlink:type="simple">40A584AD-3A32-5EDE-970B-F957D86B2231</object-id><label>Figure 7.</label><caption><p>Colour in life. <bold>A,B</bold><italic><tp:taxon-name><tp:taxon-name-part taxon-name-part-type="genus" reg="Dicranodromia">Dicranodromia</tp:taxon-name-part><tp:taxon-name-part taxon-name-part-type="species" reg="karubar">karubar</tp:taxon-name-part></tp:taxon-name></italic> Guinot, 1993, ♂ (28.7 × 34.7 mm) (<named-content xmlns:xlink="http://www.w3.org/1999/xlink" content-type="dwc:institutional_code" xlink:type="simple">ZRC</named-content> 2020.0348), Java <bold>C</bold><italic><tp:taxon-name><tp:taxon-name-part taxon-name-part-type="genus" reg="Dicranodromia">D.</tp:taxon-name-part><tp:taxon-name-part taxon-name-part-type="species" reg="karubar">karubar</tp:taxon-name-part></tp:taxon-name></italic> Guinot, 1993, ovigerous ♀ (30.1 × 35.5 mm) (<named-content xmlns:xlink="http://www.w3.org/1999/xlink" content-type="dwc:institutional_code" xlink:type="simple">ZRC</named-content> 2020.0349), Java <bold>D</bold><italic><tp:taxon-name><tp:taxon-name-part taxon-name-part-type="genus" reg="Dicranodromia">D.</tp:taxon-name-part><tp:taxon-name-part taxon-name-part-type="species" reg="karubar">karubar</tp:taxon-name-part></tp:taxon-name></italic> Guinot, 1993, ovigerous ♀ (24.8 × 31.5 mm) (<named-content xmlns:xlink="http://www.w3.org/1999/xlink" content-type="dwc:institutional_code" xlink:type="simple">ZRC</named-content> 2020.0348), Java <bold>E</bold><italic><tp:taxon-name><tp:taxon-name-part taxon-name-part-type="genus" reg="Dicranodromia">D.</tp:taxon-name-part><tp:taxon-name-part taxon-name-part-type="species" reg="erinaceus">erinaceus</tp:taxon-name-part></tp:taxon-name></italic> sp. nov., holotype ♀ (14.0 × 18.0 mm) (<named-content xmlns:xlink="http://www.w3.org/1999/xlink" content-type="dwc:institutional_code" xlink:type="simple">NTOU</named-content> B00126), Taiwan <bold>F</bold><italic><tp:taxon-name><tp:taxon-name-part taxon-name-part-type="genus" reg="Dicranodromia">D.</tp:taxon-name-part><tp:taxon-name-part taxon-name-part-type="species" reg="erinaceus">erinaceus</tp:taxon-name-part></tp:taxon-name></italic> sp. nov., paratype ♂ (6.9 × 9.5 mm) (<named-content xmlns:xlink="http://www.w3.org/1999/xlink" content-type="dwc:institutional_code" xlink:type="simple">ZRC</named-content> 2021.0084), Taiwan. Photographs: T.-Y. Chan.</p></caption><graphic xmlns:xlink="http://www.w3.org/1999/xlink" xlink:href="zookeys-1072-129-g007.jpg" position="float" orientation="portrait" xlink:type="simple" id="oo_612913.jpg"><uri content-type="original_file" xlink:type="simple">https://binary.pensoft.net/fig/612913</uri></graphic></fig></tp:treatment-sec><ref-list><ref id="B24"><mixed-citation xmlns:xlink="http://www.w3.org/1999/xlink" xlink:type="simple"><person-group><name name-style="western"><surname>Ng</surname><given-names>PKL</given-names></name><name name-style="western"><surname>Guinot</surname><given-names>D</given-names></name><name name-style="western"><surname>Davie</surname><given-names>PJF</given-names></name></person-group> (<year>2008</year>) <article-title>Systema Brachyurorum: Part I. An annotated checklist of extant brachyuran crabs of the world.</article-title><source>Raffles Bulletin of Zoology, Supplement</source><volume>17</volume>: <fpage>1</fpage>–<lpage>286</lpage>.</mixed-citation></ref><ref id="B21"><mixed-citation xmlns:xlink="http://www.w3.org/1999/xlink" xlink:type="simple"><person-group><name name-style="western"><surname>Mendoza</surname><given-names>JCE</given-names></name><name name-style="western"><surname>Richer de Forges</surname><given-names>B</given-names></name><name name-style="western"><surname>Safaruan</surname><given-names>MD</given-names></name><name name-style="western"><surname>Ng</surname><given-names>PKL</given-names></name></person-group> (<year>2021</year>) <article-title>Checklist of the <tp:taxon-name><tp:taxon-name-part taxon-name-part-type="infraorder">Brachyura</tp:taxon-name-part></tp:taxon-name> (<tp:taxon-name><tp:taxon-name-part taxon-name-part-type="subphylum">Crustacea</tp:taxon-name-part></tp:taxon-name>: <tp:taxon-name><tp:taxon-name-part taxon-name-part-type="order">Decapoda</tp:taxon-name-part></tp:taxon-name>) collected by the SJADES 2018 biodiversity cruise in the Sunda Strait and southwestern Java, Indonesia.</article-title><source>Raffles Bulletin of Zoology, Supplement</source><volume>36</volume>: <fpage>277</fpage>–<lpage>304</lpage>.</mixed-citation></ref><ref id="B12"><mixed-citation xmlns:xlink="http://www.w3.org/1999/xlink" xlink:type="simple"><person-group><name name-style="western"><surname>Guinot</surname><given-names>D</given-names></name></person-group> (<year>1995</year>) <article-title><tp:taxon-name><tp:taxon-name-part taxon-name-part-type="subphylum">Crustacea</tp:taxon-name-part></tp:taxon-name><tp:taxon-name><tp:taxon-name-part taxon-name-part-type="order">Decapoda</tp:taxon-name-part></tp:taxon-name><tp:taxon-name><tp:taxon-name-part taxon-name-part-type="infraorder">Brachyura</tp:taxon-name-part></tp:taxon-name>: Révision de la famille des <tp:taxon-name><tp:taxon-name-part taxon-name-part-type="family">Homolodromiidae</tp:taxon-name-part></tp:taxon-name> Alcock, 1900.</article-title> In: <person-group><name name-style="western"><surname>Crosnier</surname><given-names>A</given-names></name></person-group> (<role>Ed.</role>) <issue-title>Résultats des Campagnes MUSORSTOM.</issue-title><source>Volume 13, Mémoires du Muséum national d’Histoire naturelle 163</source>, <fpage>155</fpage>–<lpage>282</lpage>.</mixed-citation></ref><ref id="B28"><mixed-citation xmlns:xlink="http://www.w3.org/1999/xlink" xlink:type="simple"><person-group><name name-style="western"><surname>Ng</surname><given-names>PKL</given-names></name><name name-style="western"><surname>Naruse</surname><given-names>T</given-names></name></person-group> (<year>2007</year>) <article-title>On two species of deep sea homoloid crabs of the genus <italic><tp:taxon-name><tp:taxon-name-part taxon-name-part-type="genus">Dicranodromia</tp:taxon-name-part></tp:taxon-name></italic> (<tp:taxon-name><tp:taxon-name-part taxon-name-part-type="subphylum">Crustacea</tp:taxon-name-part></tp:taxon-name>: <tp:taxon-name><tp:taxon-name-part taxon-name-part-type="order">Decapoda</tp:taxon-name-part></tp:taxon-name>: <tp:taxon-name><tp:taxon-name-part taxon-name-part-type="infraorder">Brachyura</tp:taxon-name-part></tp:taxon-name>: <tp:taxon-name><tp:taxon-name-part taxon-name-part-type="family">Homolodromiidae</tp:taxon-name-part></tp:taxon-name>) from the Philippines, with description of a new species.</article-title><source>Raffles Bulletin of Zoology, Supplement</source><volume>16</volume>: <fpage>47</fpage>–<lpage>53</lpage>.</mixed-citation></ref><ref id="B32"><mixed-citation xmlns:xlink="http://www.w3.org/1999/xlink" xlink:type="simple"><person-group><name name-style="western"><surname>Padate</surname><given-names>VP</given-names></name><name name-style="western"><surname>Amritha</surname><given-names>KM</given-names></name><name name-style="western"><surname>Cubelio</surname><given-names>SS</given-names></name><name name-style="western"><surname>Saravanane</surname><given-names>N</given-names></name><name name-style="western"><surname>Sudhakar</surname><given-names>M</given-names></name><name name-style="western"><surname>Ng</surname><given-names>PKL</given-names></name></person-group> (<year>2020</year>) Deep-water <tp:taxon-name><tp:taxon-name-part taxon-name-part-type="infraorder">Brachyura</tp:taxon-name-part></tp:taxon-name> from the surveys of the FORV Sagar Sampada off the Andaman and Nicobar archipelagos, India. Regional Studies in Marine Science 35: e101117. <ext-link xlink:type="simple" ext-link-type="doi" xlink:href="10.1016/j.rsma.2020.101117">https://doi.org/10.1016/j.rsma.2020.101117</ext-link></mixed-citation></ref><ref id="B10"><mixed-citation xmlns:xlink="http://www.w3.org/1999/xlink" xlink:type="simple"><person-group><name name-style="western"><surname>Gordon</surname><given-names>I</given-names></name></person-group> (<year>1950</year>) <tp:taxon-name><tp:taxon-name-part taxon-name-part-type="subphylum">Crustacea</tp:taxon-name-part></tp:taxon-name><tp:taxon-name><tp:taxon-name-part taxon-name-part-type="infraorder">Dromiacea</tp:taxon-name-part></tp:taxon-name>. Part I: Systematic account of the <tp:taxon-name><tp:taxon-name-part taxon-name-part-type="infraorder">Dromiacea</tp:taxon-name-part></tp:taxon-name> collected by the “John Murray” Expedition. Part II. The morphology of the spermatheca in certain <tp:taxon-name><tp:taxon-name-part taxon-name-part-type="infraorder">Dromiacea</tp:taxon-name-part></tp:taxon-name>. Scientific Reports of the John Murray Expedition 1933–34 9(3): 201–253, figs 1–26, pl. 1.</mixed-citation></ref><ref id="B5"><mixed-citation xmlns:xlink="http://www.w3.org/1999/xlink" xlink:type="simple"><person-group><name name-style="western"><surname>Alcock</surname><given-names>A</given-names></name><name name-style="western"><surname>Anderson</surname><given-names>ARS</given-names></name></person-group> (<year>1899</year>) Natural history notes from H. M. Royal Indian Marine Survey Ship ‘Investigator,’ Commander T. H. Heming, R. N., commanding. Series III, no. 2. An account of the deep-sea <tp:taxon-name><tp:taxon-name-part taxon-name-part-type="subphylum">Crustacea</tp:taxon-name-part></tp:taxon-name> dredged during the surveying- season of 1897-98. Annals and Magazine of Natural History (7) 3: 1–27. <ext-link xlink:type="simple" ext-link-type="doi" xlink:href="10.1080/00222939908678071">https://doi.org/10.1080/00222939908678071</ext-link></mixed-citation></ref><ref id="B3"><mixed-citation xmlns:xlink="http://www.w3.org/1999/xlink" xlink:type="simple"><person-group><name name-style="western"><surname>Alcock</surname><given-names>A</given-names></name></person-group> (<year>1899</year>) An account of the Deep-Sea <tp:taxon-name><tp:taxon-name-part taxon-name-part-type="infraorder">Brachyura</tp:taxon-name-part></tp:taxon-name> collected by the Royal Indian marine survey ship INVESTIGATOR. Printed by order of the Trustees of the Indian Museum, Calcutta, 87 pp, pls 1-4. <ext-link xlink:type="simple" ext-link-type="doi" xlink:href="10.5962/bhl.title.10330">https://doi.org/10.5962/bhl.title.10330</ext-link></mixed-citation></ref><ref id="B4"><mixed-citation xmlns:xlink="http://www.w3.org/1999/xlink" xlink:type="simple"><person-group><name name-style="western"><surname>Alcock</surname><given-names>A</given-names></name></person-group> (<year>1901</year>) Catalogue of the Indian Decapod <tp:taxon-name><tp:taxon-name-part taxon-name-part-type="subphylum">Crustacea</tp:taxon-name-part></tp:taxon-name> in the collection of the Indian Museum. Part 1. <tp:taxon-name><tp:taxon-name-part taxon-name-part-type="infraorder">Brachyura</tp:taxon-name-part></tp:taxon-name>. Fasciculus 1. lntroduction and Dromides or <tp:taxon-name><tp:taxon-name-part taxon-name-part-type="infraorder">Dromiacea</tp:taxon-name-part></tp:taxon-name> (<tp:taxon-name><tp:taxon-name-part taxon-name-part-type="infraorder">Brachyura</tp:taxon-name-part></tp:taxon-name> Primigenia). Trustees of the Indian Museum, Calcutta. 1–80.</mixed-citation></ref></ref-list></tp:taxon-treatment>
