# Supplementary material for: On two new species of deep-sea carrier crabs (Crustacea, Brachyura, Homolodromiidae, Dicranodromia) from Taiwan and the Philippines, with notes on other Indo-West Pacific species
Source: Zookeys. 2021 Nov 22;1072:129–65. doi: 10.3897/zookeys.1072.72978 (PMC8629907; doi:10.3897/zookeys.1072.72978)
Supplement: XML Treatment for Dicranodromia danielae [file zookeys.1072.72978-treatment5.xml]

<!DOCTYPE tp:taxon-treatment
  PUBLIC "-//TaxonX//DTD Taxonomic Treatment Publishing DTD v0 20100105//EN" "tax-treatment-NSO.dtd">
<tp:taxon-treatment xmlns:tp="http://www.plazi.org/taxpub"><tp:treatment-meta><kwd-group><label>Taxon classification</label><kwd>
                <named-content content-type="kingdom">Animalia</named-content>
              </kwd><kwd>
                <named-content content-type="order">Decapoda</named-content>
              </kwd><kwd>
                <named-content content-type="family">Homolodromiidae</named-content>
              </kwd></kwd-group><mixed-citation publication-type="journal"><person-group><name><surname>Ng</surname><given-names>Peter K. L.</given-names></name><name><surname>Yang</surname><given-names>Chien-Hui</given-names></name></person-group><article-title>On two new species of deep-sea carrier crabs (<tp:taxon-name><tp:taxon-name-part taxon-name-part-type="subphylum">Crustacea</tp:taxon-name-part></tp:taxon-name>, <tp:taxon-name><tp:taxon-name-part taxon-name-part-type="infraorder">Brachyura</tp:taxon-name-part></tp:taxon-name>, <tp:taxon-name><tp:taxon-name-part taxon-name-part-type="family">Homolodromiidae</tp:taxon-name-part></tp:taxon-name>, <italic><tp:taxon-name><tp:taxon-name-part taxon-name-part-type="genus" reg="Dicranodromia">Dicranodromia</tp:taxon-name-part></tp:taxon-name></italic>) from Taiwan and the Philippines, with notes on other Indo-West Pacific species</article-title><source>Zookeys</source><day>22</day><month>11</month><year>2021</year><volume>1072</volume><fpage>129</fpage><lpage>165</lpage><pub-id pub-id-type="doi">10.3897/zookeys.1072.72978</pub-id></mixed-citation></tp:treatment-meta><tp:nomenclature><tp:taxon-name>
              <object-id xmlns:xlink="http://www.w3.org/1999/xlink" content-type="arpha" xlink:type="simple">111027E9-0561-55B8-BCCC-E1B87C2DEB16</object-id>
              <tp:taxon-name-part taxon-name-part-type="genus" reg="Dicranodromia">Dicranodromia</tp:taxon-name-part>
              <tp:taxon-name-part taxon-name-part-type="species" reg="danielae">danielae</tp:taxon-name-part>
            </tp:taxon-name><tp:taxon-authority>Ng &amp; McLay, 2005</tp:taxon-authority><xref ref-type="fig" rid="F12">Figure 12</xref><tp:nomenclature-citation-list><tp:nomenclature-citation><tp:taxon-name>
                  <tp:taxon-name-part taxon-name-part-type="genus" reg="Dicranodromia">Dicranodromia</tp:taxon-name-part>
                  <tp:taxon-name-part taxon-name-part-type="species" reg="danielae">danielae</tp:taxon-name-part>
                </tp:taxon-name><comment>Ng &amp; McLay, 2005: 40, figs 1–4; <xref ref-type="bibr" rid="B28">Ng and Naruse 2007</xref>: 47, fig. 3c; <xref ref-type="bibr" rid="B24">Ng et al. 2008</xref>: 39.</comment></tp:nomenclature-citation></tp:nomenclature-citation-list></tp:nomenclature><tp:treatment-sec sec-type="material" id="SECID0EZ5AG"><title>Material examined.</title><p>Philippines: holotype ovigerous ♀ (broken, 10.8 × 14.2 mm), Balicasag Island, Panglao, Bohol, Visayas, in tangle nets, ca. 200–300 m, coll. local shell fishermen, 2 Mar. 2004 (<named-content xmlns:xlink="http://www.w3.org/1999/xlink" content-type="dwc:institutional_code" xlink:type="simple">ZRC</named-content> 2005.0094).</p></tp:treatment-sec><tp:treatment-sec sec-type="remarks" id="SECID0ED6AG"><title>Remarks.</title><p>The broken holotype female was re-examined and some characters need to be added or amended from <xref ref-type="bibr" rid="B26">Ng and McLay (2005)</xref>. <xref ref-type="bibr" rid="B28">Ng and Naruse (2007</xref>: fig. 3c) had already noted that the P5 dactylus has a distinct spine on the extensor margin (Fig. <xref ref-type="fig" rid="F12">12F, G</xref>); but in addition, the P5 propodus has three spines on the outer surface (Fig. <xref ref-type="fig" rid="F12">12G</xref>). The P2 and P3 meri were described being unarmed but this is not correct. The extensor margin has low spines while the flexor margin has a row of slender spines partially covered by the dense stiff setae (Fig. <xref ref-type="fig" rid="F12">12D</xref>). In addition, the basal antennal article is relatively short with the anteroexternal tooth long and subequal in length to the article (Fig. <xref ref-type="fig" rid="F12">12C</xref>). In addition, the epistome of this species is unusual in that the distal part is strongly spinose, with the median lateral part possessing a sharp anteriorly directed tooth; and the rostrum consists of two lateral and one median slender spinules (Fig. <xref ref-type="fig" rid="F12">12B, C</xref>). The merus of the third maxilliped is distinctive, being strongly spinose, with the inner margin lined with strong spines; the exopod is essentially unarmed (Fig. <xref ref-type="fig" rid="F12">12I</xref>).</p><fig id="F12" position="float" orientation="portrait"><object-id xmlns:xlink="http://www.w3.org/1999/xlink" content-type="doi" xlink:type="simple">10.3897/zookeys.1072.72978.figure12</object-id><object-id xmlns:xlink="http://www.w3.org/1999/xlink" content-type="arpha" xlink:type="simple">27DC3C29-F9C9-5D8B-87FD-B6281B7D36C5</object-id><label>Figure 12.</label><caption><p><italic><tp:taxon-name><tp:taxon-name-part taxon-name-part-type="genus" reg="Dicranodromia">Dicranodromia</tp:taxon-name-part><tp:taxon-name-part taxon-name-part-type="species" reg="danielae">danielae</tp:taxon-name-part></tp:taxon-name></italic> Ng &amp; McLay, 2005, holotype ovigerous ♀ (broken, 10.8 × 14.2 mm) (<named-content xmlns:xlink="http://www.w3.org/1999/xlink" content-type="dwc:institutional_code" xlink:type="simple">ZRC</named-content> 2005.0094), Philippines <bold>A</bold> dorsal view of carapace <bold>B</bold> frontal region showing rostrum <bold>C</bold> epistome, antennules, antennae and orbits <bold>D</bold> right chela <bold>E</bold> right P3 <bold>F</bold> left P5 <bold>G</bold> left P5 propodus and dactylus <bold>H</bold> left P4 propodus and dactylus <bold>I</bold> right third maxilliped.</p></caption><graphic xmlns:xlink="http://www.w3.org/1999/xlink" xlink:href="zookeys-1072-129-g012.jpg" position="float" orientation="portrait" xlink:type="simple" id="oo_612918.jpg"><uri content-type="original_file" xlink:type="simple">https://binary.pensoft.net/fig/612918</uri></graphic></fig><p>Some of the characters of <italic><tp:taxon-name><tp:taxon-name-part taxon-name-part-type="genus" reg="Dicranodromia">D.</tp:taxon-name-part><tp:taxon-name-part taxon-name-part-type="species" reg="danielae">danielae</tp:taxon-name-part></tp:taxon-name></italic> resemble the male specimen 9.7 × 14.0 mm from Uraga Strait in Japan (<named-content xmlns:xlink="http://www.w3.org/1999/xlink" content-type="dwc:verbatimCoordinates" xlink:type="simple"><named-content content-type="geo-json" specific-use="{&#34;type&#34;:&#34;Point&#34;,&#34;coordinates&#34;:[139.638333,35.080550]}" id="NCID0EHCBG" xlink:type="simple">35°4.833'N, 139°38.3'E</named-content></named-content>) which <xref ref-type="bibr" rid="B12">Guinot (1995</xref>: 207, fig. 11b) referred to “<tp:taxon-name><tp:taxon-name-part taxon-name-part-type="genus" reg="Dicranodromia">Dicranodromia</tp:taxon-name-part><tp:taxon-name-part taxon-name-part-type="uncertainty-rank">aff.</tp:taxon-name-part><tp:taxon-name-part taxon-name-part-type="species" reg="doederleini">doederleini</tp:taxon-name-part></tp:taxon-name>”. She described the carapace, proepistome, antennae, antennules, buccal frame, ventral surfaces and merus of the third maxilliped are being more spiny than typical <italic><tp:taxon-name><tp:taxon-name-part taxon-name-part-type="genus" reg="Dicranodromia">D.</tp:taxon-name-part><tp:taxon-name-part taxon-name-part-type="species" reg="doederleini">doederleini</tp:taxon-name-part></tp:taxon-name></italic> even though the outer surface of the chela was smooth. The more spinous features of the specimen (notably the ventral surfaces, antennae, epistome and third maxillipeds), resemble the condition in <italic><tp:taxon-name><tp:taxon-name-part taxon-name-part-type="genus" reg="Dicranodromia">D.</tp:taxon-name-part><tp:taxon-name-part taxon-name-part-type="species" reg="danielae">danielae</tp:taxon-name-part></tp:taxon-name></italic>, but whether the flexor margin of the pereiopods of the specimen was also spinous was not stated. In addition, the carapace of <italic><tp:taxon-name><tp:taxon-name-part taxon-name-part-type="genus" reg="Dicranodromia">D.</tp:taxon-name-part><tp:taxon-name-part taxon-name-part-type="species" reg="danielae">danielae</tp:taxon-name-part></tp:taxon-name></italic> is less spinous compared to that figured by <xref ref-type="bibr" rid="B12">Guinot (1995</xref>: fig. 11b) for her “<tp:taxon-name><tp:taxon-name-part taxon-name-part-type="genus" reg="Dicranodromia">Dicranodromia</tp:taxon-name-part><tp:taxon-name-part taxon-name-part-type="uncertainty-rank">aff.</tp:taxon-name-part><tp:taxon-name-part taxon-name-part-type="species" reg="doederleini">doederleini</tp:taxon-name-part></tp:taxon-name>”. It would appear that this Japanese specimen is a species close to, but probably different from, <italic><tp:taxon-name><tp:taxon-name-part taxon-name-part-type="genus" reg="Dicranodromia">D.</tp:taxon-name-part><tp:taxon-name-part taxon-name-part-type="species" reg="danielae">danielae</tp:taxon-name-part></tp:taxon-name></italic>.</p></tp:treatment-sec><ref-list><ref id="B28"><mixed-citation xmlns:xlink="http://www.w3.org/1999/xlink" xlink:type="simple"><person-group><name name-style="western"><surname>Ng</surname><given-names>PKL</given-names></name><name name-style="western"><surname>Naruse</surname><given-names>T</given-names></name></person-group> (<year>2007</year>) <article-title>On two species of deep sea homoloid crabs of the genus <italic><tp:taxon-name><tp:taxon-name-part taxon-name-part-type="genus">Dicranodromia</tp:taxon-name-part></tp:taxon-name></italic> (<tp:taxon-name><tp:taxon-name-part taxon-name-part-type="subphylum">Crustacea</tp:taxon-name-part></tp:taxon-name>: <tp:taxon-name><tp:taxon-name-part taxon-name-part-type="order">Decapoda</tp:taxon-name-part></tp:taxon-name>: <tp:taxon-name><tp:taxon-name-part taxon-name-part-type="infraorder">Brachyura</tp:taxon-name-part></tp:taxon-name>: <tp:taxon-name><tp:taxon-name-part taxon-name-part-type="family">Homolodromiidae</tp:taxon-name-part></tp:taxon-name>) from the Philippines, with description of a new species.</article-title><source>Raffles Bulletin of Zoology, Supplement</source><volume>16</volume>: <fpage>47</fpage>–<lpage>53</lpage>.</mixed-citation></ref><ref id="B24"><mixed-citation xmlns:xlink="http://www.w3.org/1999/xlink" xlink:type="simple"><person-group><name name-style="western"><surname>Ng</surname><given-names>PKL</given-names></name><name name-style="western"><surname>Guinot</surname><given-names>D</given-names></name><name name-style="western"><surname>Davie</surname><given-names>PJF</given-names></name></person-group> (<year>2008</year>) <article-title>Systema Brachyurorum: Part I. An annotated checklist of extant brachyuran crabs of the world.</article-title><source>Raffles Bulletin of Zoology, Supplement</source><volume>17</volume>: <fpage>1</fpage>–<lpage>286</lpage>.</mixed-citation></ref><ref id="B26"><mixed-citation xmlns:xlink="http://www.w3.org/1999/xlink" xlink:type="simple"><person-group><name name-style="western"><surname>Ng</surname><given-names>PKL</given-names></name><name name-style="western"><surname>McLay</surname><given-names>CL</given-names></name></person-group> (<year>2005</year>) <article-title><italic><tp:taxon-name><tp:taxon-name-part taxon-name-part-type="genus">Dicranodromia</tp:taxon-name-part><tp:taxon-name-part taxon-name-part-type="species">danielae</tp:taxon-name-part></tp:taxon-name></italic>, a new species of homolodromiid crab from the Philippines (<tp:taxon-name><tp:taxon-name-part taxon-name-part-type="subphylum">Crustacea</tp:taxon-name-part></tp:taxon-name>: <tp:taxon-name><tp:taxon-name-part taxon-name-part-type="order">Decapoda</tp:taxon-name-part></tp:taxon-name>: <tp:taxon-name><tp:taxon-name-part taxon-name-part-type="infraorder">Brachyura</tp:taxon-name-part></tp:taxon-name>).</article-title><source>Zootaxa</source><volume>1029</volume>: <fpage>39</fpage>–<lpage>46</lpage>. <ext-link xlink:type="simple" ext-link-type="doi" xlink:href="10.11646/zootaxa.1029.1.3">https://doi.org/10.11646/zootaxa.1029.1.3</ext-link></mixed-citation></ref><ref id="B12"><mixed-citation xmlns:xlink="http://www.w3.org/1999/xlink" xlink:type="simple"><person-group><name name-style="western"><surname>Guinot</surname><given-names>D</given-names></name></person-group> (<year>1995</year>) <article-title><tp:taxon-name><tp:taxon-name-part taxon-name-part-type="subphylum">Crustacea</tp:taxon-name-part></tp:taxon-name><tp:taxon-name><tp:taxon-name-part taxon-name-part-type="order">Decapoda</tp:taxon-name-part></tp:taxon-name><tp:taxon-name><tp:taxon-name-part taxon-name-part-type="infraorder">Brachyura</tp:taxon-name-part></tp:taxon-name>: Révision de la famille des <tp:taxon-name><tp:taxon-name-part taxon-name-part-type="family">Homolodromiidae</tp:taxon-name-part></tp:taxon-name> Alcock, 1900.</article-title> In: <person-group><name name-style="western"><surname>Crosnier</surname><given-names>A</given-names></name></person-group> (<role>Ed.</role>) <issue-title>Résultats des Campagnes MUSORSTOM.</issue-title><source>Volume 13, Mémoires du Muséum national d’Histoire naturelle 163</source>, <fpage>155</fpage>–<lpage>282</lpage>.</mixed-citation></ref></ref-list></tp:taxon-treatment>
