# Supplementary material for: On two new species of deep-sea carrier crabs (Crustacea, Brachyura, Homolodromiidae, Dicranodromia) from Taiwan and the Philippines, with notes on other Indo-West Pacific species
Source: Zookeys. 2021 Nov 22;1072:129–65. doi: 10.3897/zookeys.1072.72978 (PMC8629907; doi:10.3897/zookeys.1072.72978)
Supplement: XML Treatment for Dicranodromia erinaceus [file zookeys.1072.72978-treatment6.xml]

<!DOCTYPE tp:taxon-treatment
  PUBLIC "-//TaxonX//DTD Taxonomic Treatment Publishing DTD v0 20100105//EN" "tax-treatment-NSO.dtd">
<tp:taxon-treatment xmlns:tp="http://www.plazi.org/taxpub"><tp:treatment-meta><kwd-group><label>Taxon classification</label><kwd>
                <named-content content-type="kingdom">Animalia</named-content>
              </kwd><kwd>
                <named-content content-type="order">Decapoda</named-content>
              </kwd><kwd>
                <named-content content-type="family">Homolodromiidae</named-content>
              </kwd></kwd-group><mixed-citation publication-type="journal"><person-group><name><surname>Ng</surname><given-names>Peter K. L.</given-names></name><name><surname>Yang</surname><given-names>Chien-Hui</given-names></name></person-group><article-title>On two new species of deep-sea carrier crabs (<tp:taxon-name><tp:taxon-name-part taxon-name-part-type="subphylum">Crustacea</tp:taxon-name-part></tp:taxon-name>, <tp:taxon-name><tp:taxon-name-part taxon-name-part-type="infraorder">Brachyura</tp:taxon-name-part></tp:taxon-name>, <tp:taxon-name><tp:taxon-name-part taxon-name-part-type="family">Homolodromiidae</tp:taxon-name-part></tp:taxon-name>, <italic><tp:taxon-name><tp:taxon-name-part taxon-name-part-type="genus" reg="Dicranodromia">Dicranodromia</tp:taxon-name-part></tp:taxon-name></italic>) from Taiwan and the Philippines, with notes on other Indo-West Pacific species</article-title><source>Zookeys</source><day>22</day><month>11</month><year>2021</year><volume>1072</volume><fpage>129</fpage><lpage>165</lpage><pub-id pub-id-type="doi">10.3897/zookeys.1072.72978</pub-id></mixed-citation></tp:treatment-meta><tp:nomenclature><tp:taxon-name>
              <object-id xmlns:xlink="http://www.w3.org/1999/xlink" content-type="arpha" xlink:type="simple">4F563B84-BA4F-5460-A96A-9606FBC33594</object-id>
              <tp:taxon-name-part taxon-name-part-type="genus" reg="Dicranodromia">Dicranodromia</tp:taxon-name-part>
              <tp:taxon-name-part taxon-name-part-type="species" reg="erinaceus">erinaceus</tp:taxon-name-part>
              <object-id xmlns:xlink="http://www.w3.org/1999/xlink" content-type="zoobank" xlink:type="simple">http://zoobank.org/C1BEA5CC-F350-47D1-8A66-ECBFC3606197</object-id>
            </tp:taxon-name><tp:taxon-status xmlns:xlink="http://www.w3.org/1999/xlink" xlink:type="simple">sp. nov.</tp:taxon-status><xref ref-type="fig" rid="F7">Figures 7E, F</xref><xref ref-type="fig" rid="F13">, 13</xref><xref ref-type="fig" rid="F14">, 14</xref><xref ref-type="fig" rid="F15">, 15</xref><xref ref-type="fig" rid="F16">, 16</xref><xref ref-type="fig" rid="F21">, 21A, B, D–F, K–M</xref><tp:nomenclature-citation-list><tp:nomenclature-citation><tp:taxon-name>
                  <tp:taxon-name-part taxon-name-part-type="genus" reg="Dicranodromia">Dicranodromia</tp:taxon-name-part>
                  <tp:taxon-name-part taxon-name-part-type="species" reg="doederleini">doederleini</tp:taxon-name-part>
                </tp:taxon-name><comment>– <xref ref-type="bibr" rid="B15">Ho et al. 2004</xref>: 643, fig. 1B; <xref ref-type="bibr" rid="B2">Ahyong et al. 2009</xref>: 129, fig. 93 (not fig. 94); <xref ref-type="bibr" rid="B30">Ng et al. 2017</xref>: 27 (list). (non <tp:taxon-name><tp:taxon-name-part taxon-name-part-type="genus" reg="Dicranodromia">Dicranodromia</tp:taxon-name-part><tp:taxon-name-part taxon-name-part-type="species" reg="doederleini">doederleini</tp:taxon-name-part></tp:taxon-name> Ortmann, 1892)</comment></tp:nomenclature-citation></tp:nomenclature-citation-list></tp:nomenclature><tp:treatment-sec sec-type="material" id="SECID0E5HBG"><title>Material examined.</title><p>TAIWAN: holotype ♀ (14.0 × 18.0 mm), station CP4091, <named-content xmlns:xlink="http://www.w3.org/1999/xlink" content-type="dwc:verbatimCoordinates" xlink:type="simple"><named-content content-type="geo-json" specific-use="{&#34;type&#34;:&#34;Point&#34;,&#34;coordinates&#34;:[119.983333,22.233333]}" id="NCID0EHIBG" xlink:type="simple">22°14'N, 119°59'E</named-content></named-content>, among numerous mud tubes, off small Liu-Qiu Island, southeast Taiwan, 974–994 m, coll. N.O. Ocean Researcher 1, 27 May 2013 (<named-content xmlns:xlink="http://www.w3.org/1999/xlink" content-type="dwc:institutional_code" xlink:type="simple">NTOU</named-content> B00126); paratypes 2 ♀♀ (13.2 × 17.6 mm, 13.8 × 18.5 mm), same data as holotype (<named-content xmlns:xlink="http://www.w3.org/1999/xlink" content-type="dwc:institutional_code" xlink:type="simple">ZRC</named-content> 2020.0467, COI sequence: <ext-link xmlns:xlink="http://www.w3.org/1999/xlink" ext-link-type="gen" xlink:href="OK351335" xlink:type="simple">OK351335</ext-link>); 1 ♂ (6.9 × 9.5 mm), station CP4212, <named-content xmlns:xlink="http://www.w3.org/1999/xlink" content-type="dwc:verbatimCoordinates" xlink:type="simple"><named-content content-type="geo-json" specific-use="{&#34;type&#34;:&#34;Point&#34;,&#34;coordinates&#34;:[119.991833,22.305667]}" id="NCID0EXIBG" xlink:type="simple">22<sup>°</sup>18.34'N, 119<sup>°</sup>59.51'E</named-content></named-content>, southwestern Taiwan, 961–1008 m, coll. T.-Y. Chan, 15 Nov. 2020 (<named-content xmlns:xlink="http://www.w3.org/1999/xlink" content-type="dwc:institutional_code" xlink:type="simple">ZRC</named-content> 2021.0084, COI sequence: <ext-link xmlns:xlink="http://www.w3.org/1999/xlink" ext-link-type="gen" xlink:href="OK331334" xlink:type="simple">OK331334</ext-link>); 1 ♂ (8.2 × 12.5 mm), station CP4212, <named-content xmlns:xlink="http://www.w3.org/1999/xlink" content-type="dwc:verbatimCoordinates" xlink:type="simple"><named-content content-type="geo-json" specific-use="{&#34;type&#34;:&#34;Point&#34;,&#34;coordinates&#34;:[119.991833,22.305667]}" id="NCID0EIJBG" xlink:type="simple">22<sup>°</sup>18.34'N, 119<sup>°</sup>59.51'E</named-content></named-content>, southwestern Taiwan, 961–1008 m, coll. T.-Y. Chan, 15 Nov. 2020 (<named-content xmlns:xlink="http://www.w3.org/1999/xlink" content-type="dwc:institutional_code" xlink:type="simple">ZRC</named-content> 2021.0085). Others: 1 ♀ (7.5 × 11.1 mm, carapace badly damaged), <named-content xmlns:xlink="http://www.w3.org/1999/xlink" content-type="dwc:verbatimCoordinates" xlink:type="simple"><named-content content-type="geo-json" specific-use="{&#34;type&#34;:&#34;Point&#34;,&#34;coordinates&#34;:[122.301667,24.448333]}" id="NCID0EZJBG" xlink:type="simple">24°26.9'N, 122°18.1'E</named-content></named-content>, Taiwan, 638–824 m, coll. R/V “Fishery Researcher 1”, 4 August 2000 (<named-content xmlns:xlink="http://www.w3.org/1999/xlink" content-type="dwc:institutional_code" xlink:type="simple">NTOU</named-content> B00127).</p></tp:treatment-sec><tp:treatment-sec sec-type="diagnosis" id="SECID0ECKBG"><title>Diagnosis.</title><p>Carapace longitudinally subovate, widest across intestinal-mesobranchial regions; dorsal surface prominently convex, lateral surfaces covered with numerous spinules, those on median part relatively lower, sometimes granular, with short stiff setae, denser on lateral parts but not obscuring margins; short stiff setae present on pereiopods, thoracic sternum and pleon but not obscuring surface or margins. Branchiocardiac groove distinct, curving medially anteriorly. Each pseudorostral lobe triangular, inner margin straight, outer margin gently convex, directed anteriorly, inner margin with two or three spinules; exorbital tooth spiniform, directed obliquely laterally, anterior margin with two or three spinules; supraorbital margin separated from external orbital tooth by shallow concave cleft, posterior part with three spines; infraorbital margin with prominent triangular lobe, posterior margin with spinules, just visible in dorsal view. Rostrum present as one or two longer spinules in small specimens, barely discernible or just visible as a sharp granule in larger specimens. Epistome covered with spinules on anterior half; posterior half gently upturned, with median fissure, surface not covered with spinules, posterior margin entire. Basal antennal article subquadrate; surfaces covered by spinules and granules; anteroexternal tooth short. Eyes with short peduncle. Third maxilliped relatively narrow; merus subovate with low anterointernal lobe, slightly shorter than ischium; ischium subtrapezoidal, distal half wider than proximal part with inner margin convex; palp (carpus, propodus, dactylus) long, reaching to median part of ischium when folded; exopod with proximal third widest, outer margin with low sharp granules on proximal third. Chelipeds densely covered with stiff setae on most parts; merus and carpus with outer surface and margins lined with spinules and granules; palm relatively short, outer surface and margins covered with numerous sharp granules; fingers thick, wide, occluding surface hollowed; pollex with deep U-shaped depression distally. P2 and P3 relatively long, P3 longer than P2; merus with low tooth on distal extensor margin, length to width ratio of P2 and P3 merus 5.2 and 4.5, respectively; proximal part of extensor margin with low spinules, flexor margin with numerous spinules; propodus almost straight, unarmed, length to width ratio of P2 and P3 propodus 6.7 and 8.0, respectively; dactylus sickle-shaped, flexor margin lined with 15 or 16 spines, terminating in strongly incurved claw, propodus about twice length of dactylus. P4 stouter, shorter than P5; length to width ratio of P4 and P5 merus 3.5 and 5.0, respectively; proximal part of extensor margin of merus with low spinules, flexor margin with numerous spinules; P4 and P5 propodus without median spinules on outer surface, length to width ratio of P4 and P5 propodus 3.5 and 4.7, respectively, distal margin fringed by sharp spines bracketing dactylus; dactylus claw-like, strongly incurved, extensor margin unarmed, flexor margin unarmed or with two weak spines. Thoracic sternite 7 with strong transverse ridge from posterior inner part of female gonopore, lateral part raised, forming triangular tubercle, curving posteriorly to join oblique ridge formed by sternites 7 and 8 with distinct groove between them that leads to spermathecal aperture at centre of triangular tubercle. Male and female pleons with six free somites and telson; male telson distinctly subovate; female telson wide, triangular, with gently sinuous margins. G1 stout, endopod distally covered by dense long setae, subdistal part of outer margin with two lobes, proximal lobe larger, prominent; G2 endopod gradually tapering to sharp tip.</p><fig id="F13" position="float" orientation="portrait"><object-id xmlns:xlink="http://www.w3.org/1999/xlink" content-type="doi" xlink:type="simple">10.3897/zookeys.1072.72978.figure13</object-id><object-id xmlns:xlink="http://www.w3.org/1999/xlink" content-type="arpha" xlink:type="simple">F878A1A5-31A4-57F4-9938-F371236FE797</object-id><label>Figure 13.</label><caption><p><italic><tp:taxon-name><tp:taxon-name-part taxon-name-part-type="genus" reg="Dicranodromia">Dicranodromia</tp:taxon-name-part><tp:taxon-name-part taxon-name-part-type="species" reg="erinaceus">erinaceus</tp:taxon-name-part></tp:taxon-name></italic> sp. nov., holotype ♀ (14.0 × 18.0 mm) (<named-content xmlns:xlink="http://www.w3.org/1999/xlink" content-type="dwc:institutional_code" xlink:type="simple">NTOU</named-content> B00126), Taiwan <bold>A</bold> overall view <bold>B</bold> dorsal view of carapace <bold>C</bold> front and anterior part of carapace <bold>D</bold> left orbit and first anterolateral spine.</p></caption><graphic xmlns:xlink="http://www.w3.org/1999/xlink" xlink:href="zookeys-1072-129-g013.jpg" position="float" orientation="portrait" xlink:type="simple" id="oo_612919.jpg"><uri content-type="original_file" xlink:type="simple">https://binary.pensoft.net/fig/612919</uri></graphic></fig><fig id="F14" position="float" orientation="portrait"><object-id xmlns:xlink="http://www.w3.org/1999/xlink" content-type="doi" xlink:type="simple">10.3897/zookeys.1072.72978.figure14</object-id><object-id xmlns:xlink="http://www.w3.org/1999/xlink" content-type="arpha" xlink:type="simple">77DF3AED-A6E0-5D28-9E97-EE96BD9545D4</object-id><label>Figure 14.</label><caption><p><italic><tp:taxon-name><tp:taxon-name-part taxon-name-part-type="genus" reg="Dicranodromia">Dicranodromia</tp:taxon-name-part><tp:taxon-name-part taxon-name-part-type="species" reg="erinaceus">erinaceus</tp:taxon-name-part></tp:taxon-name></italic> sp. nov., holotype ♀ (14.0 × 18.0 mm) (<named-content xmlns:xlink="http://www.w3.org/1999/xlink" content-type="dwc:institutional_code" xlink:type="simple">NTOU</named-content> B00126), Taiwan <bold>A</bold> ventral view of cephalothorax <bold>B</bold> left third maxilliped <bold>C</bold> frontal view of cephalothorax <bold>D</bold> epistome, antennules, antennae and orbits <bold>E</bold> dorsal view of right chela <bold>F</bold> left chela.</p></caption><graphic xmlns:xlink="http://www.w3.org/1999/xlink" xlink:href="zookeys-1072-129-g014.jpg" position="float" orientation="portrait" xlink:type="simple" id="oo_612920.jpg"><uri content-type="original_file" xlink:type="simple">https://binary.pensoft.net/fig/612920</uri></graphic></fig><fig id="F15" position="float" orientation="portrait"><object-id xmlns:xlink="http://www.w3.org/1999/xlink" content-type="doi" xlink:type="simple">10.3897/zookeys.1072.72978.figure15</object-id><object-id xmlns:xlink="http://www.w3.org/1999/xlink" content-type="arpha" xlink:type="simple">94C4A577-F5FE-546C-918E-8B0F2AA75CEC</object-id><label>Figure 15.</label><caption><p><italic><tp:taxon-name><tp:taxon-name-part taxon-name-part-type="genus" reg="Dicranodromia">Dicranodromia</tp:taxon-name-part><tp:taxon-name-part taxon-name-part-type="species" reg="erinaceus">erinaceus</tp:taxon-name-part></tp:taxon-name></italic> sp. nov. <bold>A–E</bold> holotype ♀ (14.0 × 18.0 mm) (<named-content xmlns:xlink="http://www.w3.org/1999/xlink" content-type="dwc:institutional_code" xlink:type="simple">NTOU</named-content> B00126), Taiwan <bold>F</bold> paratype ♀ (13.8 × 18.5 mm) (<named-content xmlns:xlink="http://www.w3.org/1999/xlink" content-type="dwc:institutional_code" xlink:type="simple">ZRC</named-content> 2020.0467), Taiwan <bold>A</bold> right P3 <bold>B</bold> right P5 <bold>C</bold> right P5 propodus and dactylus <bold>D</bold> right P4 propodus and dactylus <bold>E</bold> anterior thoracic sternum and spermatheca <bold>F</bold> posterior thoracic sternum showing spermatheca and female gonopores.</p></caption><graphic xmlns:xlink="http://www.w3.org/1999/xlink" xlink:href="zookeys-1072-129-g015.jpg" position="float" orientation="portrait" xlink:type="simple" id="oo_612921.jpg"><uri content-type="original_file" xlink:type="simple">https://binary.pensoft.net/fig/612921</uri></graphic></fig><fig id="F16" position="float" orientation="portrait"><object-id xmlns:xlink="http://www.w3.org/1999/xlink" content-type="doi" xlink:type="simple">10.3897/zookeys.1072.72978.figure16</object-id><object-id xmlns:xlink="http://www.w3.org/1999/xlink" content-type="arpha" xlink:type="simple">F30568D2-0C97-502D-B4DC-BC950134304C</object-id><label>Figure 16.</label><caption><p><italic><tp:taxon-name><tp:taxon-name-part taxon-name-part-type="genus" reg="Dicranodromia">Dicranodromia</tp:taxon-name-part><tp:taxon-name-part taxon-name-part-type="species" reg="erinaceus">erinaceus</tp:taxon-name-part></tp:taxon-name></italic> sp. nov., paratype ♂ (8.2 × 12.5 mm) (<named-content xmlns:xlink="http://www.w3.org/1999/xlink" content-type="dwc:institutional_code" xlink:type="simple">ZRC</named-content> 2021.0085), Taiwan <bold>A</bold> overall view <bold>B</bold> dorsal view of carapace <bold>C</bold> pleon <bold>D</bold> anterior thoracic sternum and G1s in situ.</p></caption><graphic xmlns:xlink="http://www.w3.org/1999/xlink" xlink:href="zookeys-1072-129-g016.jpg" position="float" orientation="portrait" xlink:type="simple" id="oo_612922.jpg"><uri content-type="original_file" xlink:type="simple">https://binary.pensoft.net/fig/612922</uri></graphic></fig></tp:treatment-sec><tp:treatment-sec sec-type="variation" id="SECID0EHPBG"><title>Variation.</title><p>None of the specimens examined had a spine or spinule on the extensor margin of the P5 dactylus; and outer surface of the P5 propodus was also unarmed (Fig. <xref ref-type="fig" rid="F21">21E</xref>). Most of the flexor margins of the dactylus were not armed with obvious spines or spinules, although two or three stout setae may be present.</p></tp:treatment-sec><tp:treatment-sec sec-type="etymology" id="SECID0ERPBG"><title>Etymology.</title><p>The species is named after the hedgehog, <italic><tp:taxon-name><tp:taxon-name-part taxon-name-part-type="genus" reg="Erinaceus">Erinaceus</tp:taxon-name-part></tp:taxon-name></italic>, alluding to the spiny appearance of the carapace and legs. The name is used as a noun in apposition.</p></tp:treatment-sec><tp:treatment-sec sec-type="remarks" id="SECID0E5PBG"><title>Remarks.</title><p><italic><tp:taxon-name><tp:taxon-name-part taxon-name-part-type="genus" reg="Dicranodromia">Dicranodromia</tp:taxon-name-part><tp:taxon-name-part taxon-name-part-type="species" reg="erinaceus">erinaceus</tp:taxon-name-part></tp:taxon-name></italic> sp. nov. belongs to the same group of species as <italic><tp:taxon-name><tp:taxon-name-part taxon-name-part-type="genus" reg="Dicranodromia">D.</tp:taxon-name-part><tp:taxon-name-part taxon-name-part-type="species" reg="spinulosa">spinulosa</tp:taxon-name-part></tp:taxon-name></italic> and <italic><tp:taxon-name><tp:taxon-name-part taxon-name-part-type="genus" reg="Dicranodromia">D.</tp:taxon-name-part><tp:taxon-name-part taxon-name-part-type="species" reg="delli">delli</tp:taxon-name-part></tp:taxon-name></italic> in its spinose carapace surface and pereiopods, slender and spiniform exorbital tooth, and an acutely triangular suborbital tooth. <italic><tp:taxon-name><tp:taxon-name-part taxon-name-part-type="genus" reg="Dicranodromia">Dicranodromia</tp:taxon-name-part><tp:taxon-name-part taxon-name-part-type="species" reg="erinaceus">erinaceus</tp:taxon-name-part></tp:taxon-name></italic> is most similar to <italic><tp:taxon-name><tp:taxon-name-part taxon-name-part-type="genus" reg="Dicranodromia">D.</tp:taxon-name-part><tp:taxon-name-part taxon-name-part-type="species" reg="delli">delli</tp:taxon-name-part></tp:taxon-name></italic> from New Zealand but can be distinguished by the ischium of the third maxilliped being relatively shorter and wider especially at the distal half (Fig. <xref ref-type="fig" rid="F14">14B</xref>) (versus more slender and rectangular in <italic><tp:taxon-name><tp:taxon-name-part taxon-name-part-type="genus" reg="Dicranodromia">D.</tp:taxon-name-part><tp:taxon-name-part taxon-name-part-type="species" reg="delli">delli</tp:taxon-name-part></tp:taxon-name></italic>, cf. <xref ref-type="bibr" rid="B1">Ahyong 2008</xref>: fig. 4C); proportionately shorter P2 and P3 (e.g., P3 merus 4.5× longer than wide, propodus 8.0× longer than wide, Figs <xref ref-type="fig" rid="F13">13A</xref>, <xref ref-type="fig" rid="F15">15A</xref>) (versus P3 merus 6.6× longer than wide, propodus 11.1× longer than wide in <italic><tp:taxon-name><tp:taxon-name-part taxon-name-part-type="genus" reg="Dicranodromia">D.</tp:taxon-name-part><tp:taxon-name-part taxon-name-part-type="species" reg="delli">delli</tp:taxon-name-part></tp:taxon-name></italic>, cf. <xref ref-type="bibr" rid="B1">Ahyong 2008</xref>: fig. 2A, 3D); the proportionately shorter and stouter P4 and P5 (e.g., P5 merus just reaches the branchiocardiac groove in dorsal position, Figs <xref ref-type="fig" rid="F13">13A</xref>, <xref ref-type="fig" rid="F15">15B</xref>) (versus longer and more slender, extending beyond branchiocardiac groove in dorsal position in <italic><tp:taxon-name><tp:taxon-name-part taxon-name-part-type="genus" reg="Dicranodromia">D.</tp:taxon-name-part><tp:taxon-name-part taxon-name-part-type="species" reg="delli">delli</tp:taxon-name-part></tp:taxon-name></italic>, cf. <xref ref-type="bibr" rid="B1">Ahyong 2008</xref>: fig. 2A, B); the relatively stouter palm (Fig. <xref ref-type="fig" rid="F14">14F</xref>) (versus more slender in <italic><tp:taxon-name><tp:taxon-name-part taxon-name-part-type="genus" reg="Dicranodromia">D.</tp:taxon-name-part><tp:taxon-name-part taxon-name-part-type="species" reg="delli">delli</tp:taxon-name-part></tp:taxon-name></italic>, cf. <xref ref-type="bibr" rid="B1">Ahyong 2008</xref>: fig. 3B); and the proportionately wider female telson (Fig. <xref ref-type="fig" rid="F14">14A</xref>) (versus less wide in <italic><tp:taxon-name><tp:taxon-name-part taxon-name-part-type="genus" reg="Dicranodromia">D.</tp:taxon-name-part><tp:taxon-name-part taxon-name-part-type="species" reg="delli">delli</tp:taxon-name-part></tp:taxon-name></italic>, cf. <xref ref-type="bibr" rid="B1">Ahyong 2008</xref>: fig. 3C). The holotype and only known specimen of <italic><tp:taxon-name><tp:taxon-name-part taxon-name-part-type="genus" reg="Dicranodromia">D.</tp:taxon-name-part><tp:taxon-name-part taxon-name-part-type="species" reg="delli">delli</tp:taxon-name-part></tp:taxon-name></italic>, an ovigerous female 15.5 × 19.0 mm from Nukuliau Seamount in New Zealand, is comparable in size to the ovigerous female holotype of <italic><tp:taxon-name><tp:taxon-name-part taxon-name-part-type="genus" reg="Dicranodromia">D.</tp:taxon-name-part><tp:taxon-name-part taxon-name-part-type="species" reg="erinaceus">erinaceus</tp:taxon-name-part></tp:taxon-name></italic> (14.0 × 18.0 mm) so the differences are not size-related. The characters of P2–P5 and third maxilliped are also obvious in the smaller female paratype of <italic><tp:taxon-name><tp:taxon-name-part taxon-name-part-type="genus" reg="Dicranodromia">D.</tp:taxon-name-part><tp:taxon-name-part taxon-name-part-type="species" reg="erinaceus">erinaceus</tp:taxon-name-part></tp:taxon-name></italic> as well as in the smaller male paratypes.</p><p>Compared to <italic><tp:taxon-name><tp:taxon-name-part taxon-name-part-type="genus" reg="Dicranodromia">D.</tp:taxon-name-part><tp:taxon-name-part taxon-name-part-type="species" reg="spinulosa">spinulosa</tp:taxon-name-part></tp:taxon-name></italic>, <italic><tp:taxon-name><tp:taxon-name-part taxon-name-part-type="genus" reg="Dicranodromia">D.</tp:taxon-name-part><tp:taxon-name-part taxon-name-part-type="species" reg="erinaceus">erinaceus</tp:taxon-name-part></tp:taxon-name></italic> can be separated by the carapace being proportionately wider (Figs <xref ref-type="fig" rid="F13">13B</xref>, <xref ref-type="fig" rid="F16">16B</xref>) (versus carapace transversely narrower in <italic><tp:taxon-name><tp:taxon-name-part taxon-name-part-type="genus" reg="Dicranodromia">D.</tp:taxon-name-part><tp:taxon-name-part taxon-name-part-type="species" reg="spinulosa">spinulosa</tp:taxon-name-part></tp:taxon-name></italic>, cf. <xref ref-type="bibr" rid="B12">Guinot 1995</xref>: fig. 21a; <xref ref-type="bibr" rid="B1">Ahyong 2008</xref>: fig. 1C); the median dorsal surface of the carapace covered with low sharp granules (Figs <xref ref-type="fig" rid="F13">13B</xref>, <xref ref-type="fig" rid="F16">16B</xref>) (versus covered with spinules in <italic><tp:taxon-name><tp:taxon-name-part taxon-name-part-type="genus" reg="Dicranodromia">D.</tp:taxon-name-part><tp:taxon-name-part taxon-name-part-type="species" reg="spinulosa">spinulosa</tp:taxon-name-part></tp:taxon-name></italic>, cf. <xref ref-type="bibr" rid="B12">Guinot 1995</xref>: fig. 21a; <xref ref-type="bibr" rid="B1">Ahyong 2008</xref>: fig. 1C); the submarginal surface of the posterior margin of the epistome is unarmed (Fig. <xref ref-type="fig" rid="F14">14C, D</xref>) (versus area armed with short spines in <italic><tp:taxon-name><tp:taxon-name-part taxon-name-part-type="genus" reg="Dicranodromia">D.</tp:taxon-name-part><tp:taxon-name-part taxon-name-part-type="species" reg="spinulosa">spinulosa</tp:taxon-name-part></tp:taxon-name></italic>, cf. <xref ref-type="bibr" rid="B12">Guinot 1995</xref>: fig. 22B); the ischium of the third maxilliped relatively shorter and wider especially at the distal half (Fig. <xref ref-type="fig" rid="F14">14B</xref>) (versus more slender and rectangular in <italic><tp:taxon-name><tp:taxon-name-part taxon-name-part-type="genus" reg="Dicranodromia">D.</tp:taxon-name-part><tp:taxon-name-part taxon-name-part-type="species" reg="spinulata">spinulata</tp:taxon-name-part></tp:taxon-name></italic>, cf. <xref ref-type="bibr" rid="B12">Guinot 1995</xref>: fig. 21c); the relatively longer P2 and P3 (e.g., P3 propodus 8.0× longer than wide, Figs <xref ref-type="fig" rid="F13">13A</xref>, <xref ref-type="fig" rid="F15">15A</xref>) (versus P3 propodus less than 7× longer than wide), the P2 and P3 propodus twice the length of the dactylus (Fig. <xref ref-type="fig" rid="F15">15A</xref>) (versus 1.7× in <italic><tp:taxon-name><tp:taxon-name-part taxon-name-part-type="genus" reg="Dicranodromia">D.</tp:taxon-name-part><tp:taxon-name-part taxon-name-part-type="species" reg="spinulosa">spinulosa</tp:taxon-name-part></tp:taxon-name></italic>; <xref ref-type="bibr" rid="B12">Guinot 1995</xref>: fig. 21a; <xref ref-type="bibr" rid="B1">Ahyong 2008</xref>: fig. 1C); and the male telson subovate in shape (Fig. <xref ref-type="fig" rid="F16">16C</xref>) (versus triangular in <italic><tp:taxon-name><tp:taxon-name-part taxon-name-part-type="genus" reg="Dicranodromia">D.</tp:taxon-name-part><tp:taxon-name-part taxon-name-part-type="species" reg="spinulosa">spinulosa</tp:taxon-name-part></tp:taxon-name></italic>, cf. <xref ref-type="bibr" rid="B12">Guinot 1995</xref>: figs 21c, 25D). <italic><tp:taxon-name><tp:taxon-name-part taxon-name-part-type="genus" reg="Dicranodromia">Dicranodromia</tp:taxon-name-part><tp:taxon-name-part taxon-name-part-type="species" reg="spinulosa">spinulosa</tp:taxon-name-part></tp:taxon-name></italic> was described from three males and one female from New Caledonia, the holotype female being 7.5 × 11.0 mm; a size comparable to that of the male specimens of <italic><tp:taxon-name><tp:taxon-name-part taxon-name-part-type="genus" reg="Dicranodromia">D.</tp:taxon-name-part><tp:taxon-name-part taxon-name-part-type="species" reg="erinaceus">erinaceus</tp:taxon-name-part></tp:taxon-name></italic> we examined.</p><p><xref ref-type="bibr" rid="B15">Ho et al. (2004)</xref> recorded <italic><tp:taxon-name><tp:taxon-name-part taxon-name-part-type="genus" reg="Dicranodromia">D.</tp:taxon-name-part><tp:taxon-name-part taxon-name-part-type="species" reg="doederleini">doederleini</tp:taxon-name-part></tp:taxon-name></italic> from Taiwan from one badly damaged female specimen from northeastern Taiwan (see also <xref ref-type="bibr" rid="B2">Ahyong et al. 2009</xref>). The specimen is now referred to <italic><tp:taxon-name><tp:taxon-name-part taxon-name-part-type="genus" reg="Dicranodromia">D.</tp:taxon-name-part><tp:taxon-name-part taxon-name-part-type="species" reg="erinaceus">erinaceus</tp:taxon-name-part></tp:taxon-name></italic>.</p></tp:treatment-sec><tp:treatment-sec><!--Section generated to contain objects referenced in tp:taxon-treatment.--><fig id="F7" position="float" orientation="portrait"><object-id xmlns:xlink="http://www.w3.org/1999/xlink" content-type="doi" xlink:type="simple">10.3897/zookeys.1072.72978.figure7</object-id><object-id xmlns:xlink="http://www.w3.org/1999/xlink" content-type="arpha" xlink:type="simple">40A584AD-3A32-5EDE-970B-F957D86B2231</object-id><label>Figure 7.</label><caption><p>Colour in life. <bold>A,B</bold><italic><tp:taxon-name><tp:taxon-name-part taxon-name-part-type="genus" reg="Dicranodromia">Dicranodromia</tp:taxon-name-part><tp:taxon-name-part taxon-name-part-type="species" reg="karubar">karubar</tp:taxon-name-part></tp:taxon-name></italic> Guinot, 1993, ♂ (28.7 × 34.7 mm) (<named-content xmlns:xlink="http://www.w3.org/1999/xlink" content-type="dwc:institutional_code" xlink:type="simple">ZRC</named-content> 2020.0348), Java <bold>C</bold><italic><tp:taxon-name><tp:taxon-name-part taxon-name-part-type="genus" reg="Dicranodromia">D.</tp:taxon-name-part><tp:taxon-name-part taxon-name-part-type="species" reg="karubar">karubar</tp:taxon-name-part></tp:taxon-name></italic> Guinot, 1993, ovigerous ♀ (30.1 × 35.5 mm) (<named-content xmlns:xlink="http://www.w3.org/1999/xlink" content-type="dwc:institutional_code" xlink:type="simple">ZRC</named-content> 2020.0349), Java <bold>D</bold><italic><tp:taxon-name><tp:taxon-name-part taxon-name-part-type="genus" reg="Dicranodromia">D.</tp:taxon-name-part><tp:taxon-name-part taxon-name-part-type="species" reg="karubar">karubar</tp:taxon-name-part></tp:taxon-name></italic> Guinot, 1993, ovigerous ♀ (24.8 × 31.5 mm) (<named-content xmlns:xlink="http://www.w3.org/1999/xlink" content-type="dwc:institutional_code" xlink:type="simple">ZRC</named-content> 2020.0348), Java <bold>E</bold><italic><tp:taxon-name><tp:taxon-name-part taxon-name-part-type="genus" reg="Dicranodromia">D.</tp:taxon-name-part><tp:taxon-name-part taxon-name-part-type="species" reg="erinaceus">erinaceus</tp:taxon-name-part></tp:taxon-name></italic> sp. nov., holotype ♀ (14.0 × 18.0 mm) (<named-content xmlns:xlink="http://www.w3.org/1999/xlink" content-type="dwc:institutional_code" xlink:type="simple">NTOU</named-content> B00126), Taiwan <bold>F</bold><italic><tp:taxon-name><tp:taxon-name-part taxon-name-part-type="genus" reg="Dicranodromia">D.</tp:taxon-name-part><tp:taxon-name-part taxon-name-part-type="species" reg="erinaceus">erinaceus</tp:taxon-name-part></tp:taxon-name></italic> sp. nov., paratype ♂ (6.9 × 9.5 mm) (<named-content xmlns:xlink="http://www.w3.org/1999/xlink" content-type="dwc:institutional_code" xlink:type="simple">ZRC</named-content> 2021.0084), Taiwan. Photographs: T.-Y. Chan.</p></caption><graphic xmlns:xlink="http://www.w3.org/1999/xlink" xlink:href="zookeys-1072-129-g007.jpg" position="float" orientation="portrait" xlink:type="simple" id="oo_612913.jpg"><uri content-type="original_file" xlink:type="simple">https://binary.pensoft.net/fig/612913</uri></graphic></fig><fig id="F21" position="float" orientation="portrait"><object-id xmlns:xlink="http://www.w3.org/1999/xlink" content-type="doi" xlink:type="simple">10.3897/zookeys.1072.72978.figure21</object-id><object-id xmlns:xlink="http://www.w3.org/1999/xlink" content-type="arpha" xlink:type="simple">AC56E609-D419-5B32-9F1B-3B24F5ADC095</object-id><label>Figure 21.</label><caption><p><bold>A</bold><italic><tp:taxon-name><tp:taxon-name-part taxon-name-part-type="genus" reg="Dicranodromia">Dicranodromia</tp:taxon-name-part><tp:taxon-name-part taxon-name-part-type="species" reg="erinaceus">erinaceus</tp:taxon-name-part></tp:taxon-name></italic> sp. nov., holotype ♀ (14.0 × 18.0 mm) (<named-content xmlns:xlink="http://www.w3.org/1999/xlink" content-type="dwc:institutional_code" xlink:type="simple">NTOU</named-content> B00126), Taiwan <bold>B, D–F, K–M</bold><italic><tp:taxon-name><tp:taxon-name-part taxon-name-part-type="genus" reg="Dicranodromia">D.</tp:taxon-name-part><tp:taxon-name-part taxon-name-part-type="species" reg="erinaceus">erinaceus</tp:taxon-name-part></tp:taxon-name></italic> sp. nov., paratype ♂ (8.2 × 12.5 mm) (<named-content xmlns:xlink="http://www.w3.org/1999/xlink" content-type="dwc:institutional_code" xlink:type="simple">ZRC</named-content> 2021.0085), Taiwan <bold>C, G–J, N–P</bold><italic><tp:taxon-name><tp:taxon-name-part taxon-name-part-type="genus" reg="Dicranodromia">D.</tp:taxon-name-part><tp:taxon-name-part taxon-name-part-type="species" reg="robusta">robusta</tp:taxon-name-part></tp:taxon-name></italic> sp. nov., paratype ♂ (15.2 × 21.0 mm) (<named-content xmlns:xlink="http://www.w3.org/1999/xlink" content-type="dwc:institutional_code" xlink:type="simple">ZRC</named-content> 2018.0095), Philippines <bold>A–C</bold> right anterior part of carapace (setae removed or not drawn) <bold>D</bold> right P3 propodus and dactylus <bold>E</bold> right P5 propodus and dactylus <bold>F</bold> right P4 propodus and dactylus <bold>G</bold> right P3 propodus and dactylus <bold>H</bold> right P5 propodus and dactylus <bold>I</bold> left P5 propodus and dactylus <bold>J</bold> left P4 propodus and dactylus <bold>K, N</bold> left G1 (ventral view) <bold>L, O</bold> left G1 (dorsal view) <bold>M, P</bold> left G2. Setae for all structures not figured. Scale bars: 1.0 mm.</p></caption><graphic xmlns:xlink="http://www.w3.org/1999/xlink" xlink:href="zookeys-1072-129-g021.jpg" position="float" orientation="portrait" xlink:type="simple" id="oo_612927.jpg"><uri content-type="original_file" xlink:type="simple">https://binary.pensoft.net/fig/612927</uri></graphic></fig></tp:treatment-sec><ref-list><ref id="B15"><mixed-citation xmlns:xlink="http://www.w3.org/1999/xlink" xlink:type="simple"><person-group><name name-style="western"><surname>Ho</surname><given-names>P-H</given-names></name><name name-style="western"><surname>Ng</surname><given-names>PKL</given-names></name><name name-style="western"><surname>Chan</surname><given-names>T-Y</given-names></name><name name-style="western"><surname>Lee</surname><given-names>D-A</given-names></name></person-group> (<year>2004</year>) <article-title>New records of 31 species of brachyuran crabs from the joint Taiwan-France Expeditions, “TAIWAN 2000” and “TAIWAN 2001”, off deep waters in Taiwan.</article-title><source>Crustaceana</source><volume>77</volume>(<issue>6</issue>): <fpage>641</fpage>–<lpage>668</lpage>. <ext-link xlink:type="simple" ext-link-type="doi" xlink:href="10.1163/1568540041958617">https://doi.org/10.1163/1568540041958617</ext-link></mixed-citation></ref><ref id="B2"><mixed-citation xmlns:xlink="http://www.w3.org/1999/xlink" xlink:type="simple"><person-group><name name-style="western"><surname>Ahyong</surname><given-names>ST</given-names></name><name name-style="western"><surname>Naruse</surname><given-names>T</given-names></name><name name-style="western"><surname>Tan</surname><given-names>SH</given-names></name><name name-style="western"><surname>Ng</surname><given-names>PKL</given-names></name></person-group> (<year>2009</year>) <article-title>Part II. Infraorder <tp:taxon-name><tp:taxon-name-part taxon-name-part-type="infraorder">Brachyura</tp:taxon-name-part></tp:taxon-name>: Sections <tp:taxon-name><tp:taxon-name-part taxon-name-part-type="infraorder">Dromiacea</tp:taxon-name-part></tp:taxon-name>, <tp:taxon-name>Raninoida</tp:taxon-name>, <tp:taxon-name>Cyclodorippoida</tp:taxon-name>.</article-title> In: <person-group><name name-style="western"><surname>Chan</surname><given-names>T-Y</given-names></name><name name-style="western"><surname>Ng</surname><given-names>PKL</given-names></name><name name-style="western"><surname>Ahyong</surname><given-names>ST</given-names></name><name name-style="western"><surname>Tan</surname><given-names>SH</given-names></name></person-group> (<role>Eds</role>) <issue-title>Crustacean Fauna of Taiwan: Brachyuran Crabs, Volume I.</issue-title><source>Keelung, Taiwan</source>, <fpage>27</fpage>–<lpage>180</lpage>.</mixed-citation></ref><ref id="B30"><mixed-citation xmlns:xlink="http://www.w3.org/1999/xlink" xlink:type="simple"><person-group><name name-style="western"><surname>Ng</surname><given-names>PKL</given-names></name><name name-style="western"><surname>Shih</surname><given-names>H-T</given-names></name><name name-style="western"><surname>Ho</surname><given-names>P-H</given-names></name><name name-style="western"><surname>Wang</surname><given-names>C-H</given-names></name></person-group> (<year>2017</year>) An updated annotated checklist of brachyuran crabs from Taiwan (<tp:taxon-name><tp:taxon-name-part taxon-name-part-type="subphylum">Crustacea</tp:taxon-name-part></tp:taxon-name>: <tp:taxon-name><tp:taxon-name-part taxon-name-part-type="order">Decapoda</tp:taxon-name-part></tp:taxon-name>). Journal of the National Taiwan Museum 70(3 &amp; 4): 1–185.</mixed-citation></ref><ref id="B1"><mixed-citation xmlns:xlink="http://www.w3.org/1999/xlink" xlink:type="simple"><person-group><name name-style="western"><surname>Ahyong</surname><given-names>ST</given-names></name></person-group> (<year>2008</year>) <article-title>Deepwater crabs from seamounts and chemosynthetic habitats off eastern New Zealand (<tp:taxon-name><tp:taxon-name-part taxon-name-part-type="subphylum">Crustacea</tp:taxon-name-part></tp:taxon-name>: <tp:taxon-name><tp:taxon-name-part taxon-name-part-type="order">Decapoda</tp:taxon-name-part></tp:taxon-name>: <tp:taxon-name><tp:taxon-name-part taxon-name-part-type="infraorder">Brachyura</tp:taxon-name-part></tp:taxon-name>).</article-title><source>Zootaxa</source><volume>1708</volume>: <fpage>1</fpage>–<lpage>72</lpage>. <ext-link xlink:type="simple" ext-link-type="doi" xlink:href="10.11646/zootaxa.1708.1.1">https://doi.org/10.11646/zootaxa.1708.1.1</ext-link></mixed-citation></ref><ref id="B12"><mixed-citation xmlns:xlink="http://www.w3.org/1999/xlink" xlink:type="simple"><person-group><name name-style="western"><surname>Guinot</surname><given-names>D</given-names></name></person-group> (<year>1995</year>) <article-title><tp:taxon-name><tp:taxon-name-part taxon-name-part-type="subphylum">Crustacea</tp:taxon-name-part></tp:taxon-name><tp:taxon-name><tp:taxon-name-part taxon-name-part-type="order">Decapoda</tp:taxon-name-part></tp:taxon-name><tp:taxon-name><tp:taxon-name-part taxon-name-part-type="infraorder">Brachyura</tp:taxon-name-part></tp:taxon-name>: Révision de la famille des <tp:taxon-name><tp:taxon-name-part taxon-name-part-type="family">Homolodromiidae</tp:taxon-name-part></tp:taxon-name> Alcock, 1900.</article-title> In: <person-group><name name-style="western"><surname>Crosnier</surname><given-names>A</given-names></name></person-group> (<role>Ed.</role>) <issue-title>Résultats des Campagnes MUSORSTOM.</issue-title><source>Volume 13, Mémoires du Muséum national d’Histoire naturelle 163</source>, <fpage>155</fpage>–<lpage>282</lpage>.</mixed-citation></ref></ref-list></tp:taxon-treatment>
