# Supplementary material for: On two new species of deep-sea carrier crabs (Crustacea, Brachyura, Homolodromiidae, Dicranodromia) from Taiwan and the Philippines, with notes on other Indo-West Pacific species
Source: Zookeys. 2021 Nov 22;1072:129–65. doi: 10.3897/zookeys.1072.72978 (PMC8629907; doi:10.3897/zookeys.1072.72978)
Supplement: XML Treatment for Dicranodromia robusta [file zookeys.1072.72978-treatment7.xml]

<!DOCTYPE tp:taxon-treatment
  PUBLIC "-//TaxonX//DTD Taxonomic Treatment Publishing DTD v0 20100105//EN" "tax-treatment-NSO.dtd">
<tp:taxon-treatment xmlns:tp="http://www.plazi.org/taxpub"><tp:treatment-meta><kwd-group><label>Taxon classification</label><kwd>
                <named-content content-type="kingdom">Animalia</named-content>
              </kwd><kwd>
                <named-content content-type="order">Decapoda</named-content>
              </kwd><kwd>
                <named-content content-type="family">Homolodromiidae</named-content>
              </kwd></kwd-group><mixed-citation publication-type="journal"><person-group><name><surname>Ng</surname><given-names>Peter K. L.</given-names></name><name><surname>Yang</surname><given-names>Chien-Hui</given-names></name></person-group><article-title>On two new species of deep-sea carrier crabs (<tp:taxon-name><tp:taxon-name-part taxon-name-part-type="subphylum">Crustacea</tp:taxon-name-part></tp:taxon-name>, <tp:taxon-name><tp:taxon-name-part taxon-name-part-type="infraorder">Brachyura</tp:taxon-name-part></tp:taxon-name>, <tp:taxon-name><tp:taxon-name-part taxon-name-part-type="family">Homolodromiidae</tp:taxon-name-part></tp:taxon-name>, <italic><tp:taxon-name><tp:taxon-name-part taxon-name-part-type="genus" reg="Dicranodromia">Dicranodromia</tp:taxon-name-part></tp:taxon-name></italic>) from Taiwan and the Philippines, with notes on other Indo-West Pacific species</article-title><source>Zookeys</source><day>22</day><month>11</month><year>2021</year><volume>1072</volume><fpage>129</fpage><lpage>165</lpage><pub-id pub-id-type="doi">10.3897/zookeys.1072.72978</pub-id></mixed-citation></tp:treatment-meta><tp:nomenclature><tp:taxon-name>
              <object-id xmlns:xlink="http://www.w3.org/1999/xlink" content-type="arpha" xlink:type="simple">E5583473-0569-5F91-A871-19A9F9822336</object-id>
              <tp:taxon-name-part taxon-name-part-type="genus" reg="Dicranodromia">Dicranodromia</tp:taxon-name-part>
              <tp:taxon-name-part taxon-name-part-type="species" reg="robusta">robusta</tp:taxon-name-part>
              <object-id xmlns:xlink="http://www.w3.org/1999/xlink" content-type="zoobank" xlink:type="simple">http://zoobank.org/ADCE5085-D836-4A3E-8CF9-5BEB79ED3FE1</object-id>
            </tp:taxon-name><tp:taxon-status xmlns:xlink="http://www.w3.org/1999/xlink" xlink:type="simple">sp. nov.</tp:taxon-status><xref ref-type="fig" rid="F17">Figures 17</xref><xref ref-type="fig" rid="F18">, 18</xref><xref ref-type="fig" rid="F19">, 19</xref><xref ref-type="fig" rid="F20">, 20</xref><xref ref-type="fig" rid="F21">, 21C, G–J, N–P</xref></tp:nomenclature><tp:treatment-sec sec-type="material" id="SECID0E25BG"><title>Material examined.</title><p>Philippines: <bold><italic>Holotype</italic></bold> ♀ (19.6 × 26.4 mm), ca. <named-content xmlns:xlink="http://www.w3.org/1999/xlink" content-type="dwc:verbatimCoordinates" xlink:type="simple"><named-content content-type="geo-json" specific-use="{&#34;type&#34;:&#34;Point&#34;,&#34;coordinates&#34;:[125.375000,5.400000]}" id="NCID0EH6BG" xlink:type="simple">5°24'N, 125°22.5'E</named-content></named-content>, Balut Island, Sarangani Islands, Davao Occidental Province, south of Mindanao Island, coll. tangle nets, local fishermen, 26 Nov. 2017 (<named-content xmlns:xlink="http://www.w3.org/1999/xlink" content-type="dwc:institutional_code" xlink:type="simple">ZRC</named-content> 2018.0161); <bold><italic>Paratype</italic></bold> ♂ (15.2 × 21.0 mm), same location as holotype, coll. tangle nets, local fishermen, 2017 (<named-content xmlns:xlink="http://www.w3.org/1999/xlink" content-type="dwc:institutional_code" xlink:type="simple">ZRC</named-content> 2018.0095).</p></tp:treatment-sec><tp:treatment-sec sec-type="diagnosis" id="SECID0EX6BG"><title>Diagnosis.</title><p>Carapace longitudinally subquadrate, widest across intestinal-mesobranchial regions; dorsal surface gently convex, lateral surfaces covered with low spinules, median part smooth, margins with scattered short stiff setae, not obscuring margins; short stiff setae present on pereiopods, thoracic sternum and pleon but not obscuring surface or margins. Branchiocardiac groove distinct, curving medially anteriorly. Each pseudorostral lobe triangular, inner margin straight, outer margin gently convex, directed anteriorly, inner margin entire; exorbital tooth dentiform, directed obliquely laterally, anterior margin with two or three spinules; supraorbital margin separated from external orbital tooth by shallow concave cleft, posterior part with five or six spinules; infraorbital margin with large dorsoventrally flattened lobe which is dentiform to linguiform, larger than exorbital tooth, distal part with spine, anterior margin with two spinules, prominently visible in dorsal view. Rostrum present as one sharp granule. Epistome covered with scattered granules on anterior half; posterior half gently upturned, with median fissure, surface not covered with spinules, posterior margin gently convex, median part entire, lateral part gently serrate. Basal antennal article subquadrate; surfaces covered by spinules and granules; anteroexternal tooth short. Eyes with long peduncle. Third maxilliped relatively narrow; merus subovate with low anterointernal lobe, shorter than ischium; ischium subtrapezoidal, distal half slightly wider than proximal part; palp (carpus, propodus, dactylus) long, reaching to median part of ischium when folded; exopod with proximal third widest. Chelipeds covered with stiff setae on most parts; merus and carpus with margins uneven or lined with granules; palm relatively short, subdorsal and subventral margins with low sharp granules, median part smooth; fingers thick, wide, occluding surface hollowed; pollex with deep U-shaped depression distally. P2 and P3 relatively short, P3 longer than P2; merus with low tooth on distal extensor margin, length to width ratio of P2 and P3 merus 4.2 and 3.9, respectively; margins unarmed; propodus almost straight, unarmed, length to width ratio of P2 and P3 propodus 5.2 and 6.4, respectively; dactylus curved, flexor margin lined with 8 or 9 spines, terminating in strongly gently curved claw, propodus about 2.4× length of dactylus. P4 stouter, shorter than P5; length to width ratio of P4 and P5 merus 2.4 and 3.4, respectively; margins of merus unarmed; P4 and P5 propodus with submedian spinule on distal third of outer surface, length to width ratio of P4 and P5 propodus 2.3 and 3.6, respectively, distal margin fringed by sharp spines bracketing dactylus; dactylus claw-like, strongly incurved, extensor margin with median spine or absent, flexor margin with 2–4 spines. Thoracic sternite 7 with low transverse ridge from posterior inner part of female gonopore, lateral part high, forming triangular tubercle, curving posteriorly to join oblique ridge formed by posterior part of sternite 7, just before suture with sternite 8, groove between sternites 7 and 8 curve to join spermathecal aperture at base of triangular tubercle. Male and female pleons with 6 free somites and telson; male telson distinctly elongate, triangular with gently convex lateral margins; female telson triangular, with gently convex margins. G1 stout, endopod distally covered by dense long setae, subdistal part of outer margin with two lobes, the distal one being more prominent; G2 endopod gradually tapering to sharp tip.</p></tp:treatment-sec><tp:treatment-sec sec-type="variation" id="SECID0E36BG"><title>Variation.</title><p>In the holotype female, the left P5 dactylus has a prominent spine on the extensor margin (Fig. <xref ref-type="fig" rid="F21">21I</xref>), but there is none on the right side (Fig. <xref ref-type="fig" rid="F21">21H</xref>). The P5 dactyli of the paratype male are armed a spinule on the extensor margin. Both specimens possess the spine on the outer surface of the P5 propodus (Fig. <xref ref-type="fig" rid="F21">21H, I</xref>).</p></tp:treatment-sec><tp:treatment-sec sec-type="etymology" id="SECID0EPAAI"><title>Etymology.</title><p>The species is named after the Latin <italic>robusta</italic> for stout, alluding to the stocky appearance of the species.</p></tp:treatment-sec><tp:treatment-sec sec-type="remarks" id="SECID0EXAAI"><title>Remarks.</title><p>The most diagnostic character of <italic><tp:taxon-name><tp:taxon-name-part taxon-name-part-type="genus" reg="Dicranodromia">D.</tp:taxon-name-part><tp:taxon-name-part taxon-name-part-type="species" reg="robusta">robusta</tp:taxon-name-part></tp:taxon-name></italic> sp. nov. is the large dorsoventrally flattened infraorbital tooth, which is dentiform to linguiform, clearly visible in dorsal view, and distinctly larger than the exorbital tooth (Figs <xref ref-type="fig" rid="F17">17B–D</xref>, <xref ref-type="fig" rid="F20">20B</xref>). No other Indo-West Pacific species of <italic><tp:taxon-name><tp:taxon-name-part taxon-name-part-type="genus" reg="Dicranodromia">Dicranodromia</tp:taxon-name-part></tp:taxon-name></italic> has such a large and wide infraorbital tooth. The long anteroexternal tooth on the basal antennal article allies <italic><tp:taxon-name><tp:taxon-name-part taxon-name-part-type="genus" reg="Dicranodromia">D.</tp:taxon-name-part><tp:taxon-name-part taxon-name-part-type="species" reg="robusta">robusta</tp:taxon-name-part></tp:taxon-name></italic> with <italic><tp:taxon-name><tp:taxon-name-part taxon-name-part-type="genus" reg="Dicranodromia">D.</tp:taxon-name-part><tp:taxon-name-part taxon-name-part-type="species" reg="martini">martini</tp:taxon-name-part></tp:taxon-name></italic> (cf. <xref ref-type="bibr" rid="B12">Guinot 1995</xref>: fig. 20B), <italic><tp:taxon-name><tp:taxon-name-part taxon-name-part-type="genus" reg="Dicranodromia">D.</tp:taxon-name-part><tp:taxon-name-part taxon-name-part-type="species" reg="baffini">baffini</tp:taxon-name-part></tp:taxon-name></italic> (cf. <xref ref-type="bibr" rid="B3">Alcock 1899</xref>: pl. 2 fig. 1a; <xref ref-type="bibr" rid="B4">Alcock 1901</xref>: pl. 1 fig. 1a), <italic><tp:taxon-name><tp:taxon-name-part taxon-name-part-type="genus" reg="Dicranodromia">D.</tp:taxon-name-part><tp:taxon-name-part taxon-name-part-type="species" reg="danielae">danielae</tp:taxon-name-part></tp:taxon-name></italic> (cf. <xref ref-type="bibr" rid="B26">Ng and McLay 2005</xref>: fig. 3A, B) and <italic><tp:taxon-name><tp:taxon-name-part taxon-name-part-type="genus" reg="Dicranodromia">D.</tp:taxon-name-part><tp:taxon-name-part taxon-name-part-type="species" reg="chenae">chenae</tp:taxon-name-part></tp:taxon-name></italic> (cf. <xref ref-type="bibr" rid="B28">Ng and Naruse 2007</xref>: fig. 5b) but the structure of the infraorbital tooth easily distinguishes it from them.</p><fig id="F17" position="float" orientation="portrait"><object-id xmlns:xlink="http://www.w3.org/1999/xlink" content-type="doi" xlink:type="simple">10.3897/zookeys.1072.72978.figure17</object-id><object-id xmlns:xlink="http://www.w3.org/1999/xlink" content-type="arpha" xlink:type="simple">93CD9120-B001-51C7-94BE-2D47D15D693C</object-id><label>Figure 17.</label><caption><p><italic><tp:taxon-name><tp:taxon-name-part taxon-name-part-type="genus" reg="Dicranodromia">Dicranodromia</tp:taxon-name-part><tp:taxon-name-part taxon-name-part-type="species" reg="robusta">robusta</tp:taxon-name-part></tp:taxon-name></italic> sp. nov., holotype ♀ (19.6 × 26.4 mm) (<named-content xmlns:xlink="http://www.w3.org/1999/xlink" content-type="dwc:institutional_code" xlink:type="simple">ZRC</named-content> 2018.0161), Philippines <bold>A</bold> overall view <bold>B</bold> dorsal view of carapace <bold>C</bold> front and anterior part of carapace <bold>D</bold> right front, orbit and first anterolateral spine</p></caption><graphic xmlns:xlink="http://www.w3.org/1999/xlink" xlink:href="zookeys-1072-129-g017.jpg" position="float" orientation="portrait" xlink:type="simple" id="oo_612923.jpg"><uri content-type="original_file" xlink:type="simple">https://binary.pensoft.net/fig/612923</uri></graphic></fig><fig id="F18" position="float" orientation="portrait"><object-id xmlns:xlink="http://www.w3.org/1999/xlink" content-type="doi" xlink:type="simple">10.3897/zookeys.1072.72978.figure18</object-id><object-id xmlns:xlink="http://www.w3.org/1999/xlink" content-type="arpha" xlink:type="simple">CA20ED19-D1AA-5978-9A46-0E130421F3F5</object-id><label>Figure 18.</label><caption><p><italic><tp:taxon-name><tp:taxon-name-part taxon-name-part-type="genus" reg="Dicranodromia">Dicranodromia</tp:taxon-name-part><tp:taxon-name-part taxon-name-part-type="species" reg="robusta">robusta</tp:taxon-name-part></tp:taxon-name></italic> sp. nov., holotype ♀ (19.6 × 26.4 mm) (<named-content xmlns:xlink="http://www.w3.org/1999/xlink" content-type="dwc:institutional_code" xlink:type="simple">ZRC</named-content> 2018.0161), Philippines <bold>A</bold> ventral view of cephalothorax <bold>B</bold> left third maxilliped <bold>C</bold> frontal view of cephalothorax <bold>D</bold> epistome, antennules, antennae and orbits <bold>E</bold> dorsal view of left chela <bold>F</bold> left chela.</p></caption><graphic xmlns:xlink="http://www.w3.org/1999/xlink" xlink:href="zookeys-1072-129-g018.jpg" position="float" orientation="portrait" xlink:type="simple" id="oo_612924.jpg"><uri content-type="original_file" xlink:type="simple">https://binary.pensoft.net/fig/612924</uri></graphic></fig><fig id="F19" position="float" orientation="portrait"><object-id xmlns:xlink="http://www.w3.org/1999/xlink" content-type="doi" xlink:type="simple">10.3897/zookeys.1072.72978.figure19</object-id><object-id xmlns:xlink="http://www.w3.org/1999/xlink" content-type="arpha" xlink:type="simple">07405718-D7FB-59FD-90BF-63F5262A8100</object-id><label>Figure 19.</label><caption><p><italic><tp:taxon-name><tp:taxon-name-part taxon-name-part-type="genus" reg="Dicranodromia">Dicranodromia</tp:taxon-name-part><tp:taxon-name-part taxon-name-part-type="species" reg="robusta">robusta</tp:taxon-name-part></tp:taxon-name></italic> sp. nov., holotype ♀ (19.6 × 26.4 mm) (<named-content xmlns:xlink="http://www.w3.org/1999/xlink" content-type="dwc:institutional_code" xlink:type="simple">ZRC</named-content> 2018.0161), Philippines <bold>A</bold> right P3 <bold>B</bold> right P5 <bold>C</bold> right P5 propodus and dactylus <bold>D</bold> left P4 propodus and dactylus <bold>E</bold> anterior thoracic sternum and spermatheca <bold>F</bold> posterior thoracic sternum showing spermatheca.</p></caption><graphic xmlns:xlink="http://www.w3.org/1999/xlink" xlink:href="zookeys-1072-129-g019.jpg" position="float" orientation="portrait" xlink:type="simple" id="oo_612925.jpg"><uri content-type="original_file" xlink:type="simple">https://binary.pensoft.net/fig/612925</uri></graphic></fig><p>The carapace shape of <italic><tp:taxon-name><tp:taxon-name-part taxon-name-part-type="genus" reg="Dicranodromia">D.</tp:taxon-name-part><tp:taxon-name-part taxon-name-part-type="species" reg="robusta">robusta</tp:taxon-name-part></tp:taxon-name></italic> is distinctly more quadrate (Figs <xref ref-type="fig" rid="F17">17A, B</xref>, <xref ref-type="fig" rid="F20">20A, B</xref>) than the more pyriform <italic><tp:taxon-name><tp:taxon-name-part taxon-name-part-type="genus" reg="Dicranodromia">D.</tp:taxon-name-part><tp:taxon-name-part taxon-name-part-type="species" reg="martini">martini</tp:taxon-name-part></tp:taxon-name></italic> described from the Philippines (cf. Figs <xref ref-type="fig" rid="F4">4A, C</xref>, <xref ref-type="fig" rid="F6">6A, B</xref>; <xref ref-type="bibr" rid="B12">Guinot 1995</xref>: fig. 19b; <xref ref-type="bibr" rid="B28">Ng and Naruse 2007</xref>: fig. 1a–c); the posterior margin of the epistome is entire (Fig. <xref ref-type="fig" rid="F18">18C</xref>) (versus margin gently crenulate in subventral view in <italic><tp:taxon-name><tp:taxon-name-part taxon-name-part-type="genus" reg="Dicranodromia">D.</tp:taxon-name-part><tp:taxon-name-part taxon-name-part-type="species" reg="martini">martini</tp:taxon-name-part></tp:taxon-name></italic>, cf. <xref ref-type="bibr" rid="B12">Guinot 1995</xref>: fig. 20B); P2 and P3 are prominently shorter with the dactylus especially short (e.g., P3 merus 3.9× longer than broad, propodus 6.4× longer than broad, Fig. <xref ref-type="fig" rid="F19">19A</xref>) (versus P3 merus 7.0× longer than broad, propodus 7.2× longer than broad in <italic><tp:taxon-name><tp:taxon-name-part taxon-name-part-type="genus" reg="Dicranodromia">D.</tp:taxon-name-part><tp:taxon-name-part taxon-name-part-type="species" reg="martini">martini</tp:taxon-name-part></tp:taxon-name></italic>, cf. Figs <xref ref-type="fig" rid="F4">4A</xref>, <xref ref-type="fig" rid="F5">5C</xref>, <xref ref-type="fig" rid="F6">6A</xref>; <xref ref-type="bibr" rid="B12">Guinot 1995</xref>: figs 19a, e, 20C); P4 and P5 are much shorter (e.g., P4 merus just reaching branchiocardiac groove when folded dorsally, Figs <xref ref-type="fig" rid="F17">17A</xref>, <xref ref-type="fig" rid="F19">19B</xref>, <xref ref-type="fig" rid="F20">20A</xref>) (versus P4 merus long, reaching beyond branchiocardiac groove when folded dorsally in <italic><tp:taxon-name><tp:taxon-name-part taxon-name-part-type="genus" reg="Dicranodromia">D.</tp:taxon-name-part><tp:taxon-name-part taxon-name-part-type="species" reg="martini">martini</tp:taxon-name-part></tp:taxon-name></italic>, cf. Figs <xref ref-type="fig" rid="F4">4A</xref>, <xref ref-type="fig" rid="F5">5D</xref>, <xref ref-type="fig" rid="F6">6A</xref>; <xref ref-type="bibr" rid="B12">Guinot 1995</xref>: fig. 19a); and the male telson is lingulate (Fig. <xref ref-type="fig" rid="F20">20C</xref>) (versus more elongate in <italic><tp:taxon-name><tp:taxon-name-part taxon-name-part-type="genus" reg="Dicranodromia">D.</tp:taxon-name-part><tp:taxon-name-part taxon-name-part-type="species" reg="martini">martini</tp:taxon-name-part></tp:taxon-name></italic>, cf. Fig. <xref ref-type="fig" rid="F6">6D</xref>; <xref ref-type="bibr" rid="B12">Guinot 1995</xref>: fig. 19c).</p><fig id="F20" position="float" orientation="portrait"><object-id xmlns:xlink="http://www.w3.org/1999/xlink" content-type="doi" xlink:type="simple">10.3897/zookeys.1072.72978.figure20</object-id><object-id xmlns:xlink="http://www.w3.org/1999/xlink" content-type="arpha" xlink:type="simple">6F57E136-8DFC-5915-B880-8F3A079B5902</object-id><label>Figure 20.</label><caption><p><italic><tp:taxon-name><tp:taxon-name-part taxon-name-part-type="genus" reg="Dicranodromia">Dicranodromia</tp:taxon-name-part><tp:taxon-name-part taxon-name-part-type="species" reg="robusta">robusta</tp:taxon-name-part></tp:taxon-name></italic> sp. nov., paratype ♂ (15.2 × 21.0 mm) (<named-content xmlns:xlink="http://www.w3.org/1999/xlink" content-type="dwc:institutional_code" xlink:type="simple">ZRC</named-content> 2018.0095), Philippines <bold>A</bold> overall view <bold>B</bold> dorsal view of carapace <bold>C</bold> pleon <bold>D</bold> anterior thoracic sternum and G1s in situ.</p></caption><graphic xmlns:xlink="http://www.w3.org/1999/xlink" xlink:href="zookeys-1072-129-g020.jpg" position="float" orientation="portrait" xlink:type="simple" id="oo_612926.jpg"><uri content-type="original_file" xlink:type="simple">https://binary.pensoft.net/fig/612926</uri></graphic></fig><p>Compared to <italic><tp:taxon-name><tp:taxon-name-part taxon-name-part-type="genus" reg="Dicranodromia">D.</tp:taxon-name-part><tp:taxon-name-part taxon-name-part-type="species" reg="baffini">baffini</tp:taxon-name-part></tp:taxon-name></italic> from the Indian Ocean, <italic><tp:taxon-name><tp:taxon-name-part taxon-name-part-type="genus" reg="Dicranodromia">D.</tp:taxon-name-part><tp:taxon-name-part taxon-name-part-type="species" reg="robusta">robusta</tp:taxon-name-part></tp:taxon-name></italic> has a more quadrate carapace (Figs <xref ref-type="fig" rid="F17">17A, B</xref>, <xref ref-type="fig" rid="F20">20A, B</xref>) (versus more pyriform in <italic><tp:taxon-name><tp:taxon-name-part taxon-name-part-type="genus" reg="Dicranodromia">D.</tp:taxon-name-part><tp:taxon-name-part taxon-name-part-type="species" reg="baffini">baffini</tp:taxon-name-part></tp:taxon-name></italic>, cf. <xref ref-type="bibr" rid="B3">Alcock 1899</xref>: pl. 2 fig. 1a; <xref ref-type="bibr" rid="B12">Guinot 1995</xref>: fig. 13; <xref ref-type="bibr" rid="B32">Padate et al. 2020</xref>: fig. 2a); and the P2 and P3 dactylus is distinctly shorter (Figs <xref ref-type="fig" rid="F19">19A</xref>, <xref ref-type="fig" rid="F21">21G</xref>) (versus longer in <italic><tp:taxon-name><tp:taxon-name-part taxon-name-part-type="genus" reg="Dicranodromia">D.</tp:taxon-name-part><tp:taxon-name-part taxon-name-part-type="species" reg="baffini">baffini</tp:taxon-name-part></tp:taxon-name></italic>, cf. <xref ref-type="bibr" rid="B3">Alcock 1899</xref>: pl. 2 fig. 1a; <xref ref-type="bibr" rid="B12">Guinot 1995</xref>: fig. 13). With regards to the relatively shorter P2 and P3 dactyli, <italic><tp:taxon-name><tp:taxon-name-part taxon-name-part-type="genus" reg="Dicranodromia">D.</tp:taxon-name-part><tp:taxon-name-part taxon-name-part-type="species" reg="robusta">robusta</tp:taxon-name-part></tp:taxon-name></italic> resembles <italic><tp:taxon-name><tp:taxon-name-part taxon-name-part-type="genus" reg="Dicranodromia">D.</tp:taxon-name-part><tp:taxon-name-part taxon-name-part-type="species" reg="chenae">chenae</tp:taxon-name-part></tp:taxon-name></italic>, described from a single large ovigerous female from the central Philippines. <italic><tp:taxon-name><tp:taxon-name-part taxon-name-part-type="genus" reg="Dicranodromia">Dicranodromia</tp:taxon-name-part><tp:taxon-name-part taxon-name-part-type="species" reg="robusta">robusta</tp:taxon-name-part></tp:taxon-name></italic>, however, can easily be distinguished in having the outer margin of the pseudorostral lobe is almost straight and the structure is directed anteriorly (Figs <xref ref-type="fig" rid="F17">17B–D</xref>, <xref ref-type="fig" rid="F20">20B</xref>) (versus outer margin of the pseudorostral lobe is distinctly convex with the structure gradually curved inwards towards the median in <italic><tp:taxon-name><tp:taxon-name-part taxon-name-part-type="genus" reg="Dicranodromia">D.</tp:taxon-name-part><tp:taxon-name-part taxon-name-part-type="species" reg="chenae">chenae</tp:taxon-name-part></tp:taxon-name></italic>, cf. <xref ref-type="bibr" rid="B28">Ng and Naruse 2007</xref>: fig. 5A); the ischium of the third maxilliped is short and rectangular (Fig. <xref ref-type="fig" rid="F18">18B</xref>) (versus distinctly longer and more slender in <italic><tp:taxon-name><tp:taxon-name-part taxon-name-part-type="genus" reg="Dicranodromia">D.</tp:taxon-name-part><tp:taxon-name-part taxon-name-part-type="species" reg="chenae">chenae</tp:taxon-name-part></tp:taxon-name></italic>, cf. <xref ref-type="bibr" rid="B28">Ng and Naruse 2007</xref>: fig. 5b); the female telson is relatively more elongate (Fig. <xref ref-type="fig" rid="F18">18A</xref>) (versus proportionately wider and shorter in <italic><tp:taxon-name><tp:taxon-name-part taxon-name-part-type="genus" reg="Dicranodromia">D.</tp:taxon-name-part><tp:taxon-name-part taxon-name-part-type="species" reg="chenae">chenae</tp:taxon-name-part></tp:taxon-name></italic>, cf. <xref ref-type="bibr" rid="B28">Ng and Naruse 2007</xref>: fig. 2b); and the spermatheca is on the prominently raised part around the suture between sternites 7 and 8 and ends at the centre of the triangular tubercle on sternite 6 (Fig. <xref ref-type="fig" rid="F19">19F</xref>) (versus spermatheca is not prominently raised and ends at the base of the triangular tubercle in <italic><tp:taxon-name><tp:taxon-name-part taxon-name-part-type="genus" reg="Dicranodromia">D.</tp:taxon-name-part><tp:taxon-name-part taxon-name-part-type="species" reg="chenae">chenae</tp:taxon-name-part></tp:taxon-name></italic>, cf. <xref ref-type="bibr" rid="B28">Ng and Naruse 2007</xref>: fig. 8).</p><fig id="F21" position="float" orientation="portrait"><object-id xmlns:xlink="http://www.w3.org/1999/xlink" content-type="doi" xlink:type="simple">10.3897/zookeys.1072.72978.figure21</object-id><object-id xmlns:xlink="http://www.w3.org/1999/xlink" content-type="arpha" xlink:type="simple">AC56E609-D419-5B32-9F1B-3B24F5ADC095</object-id><label>Figure 21.</label><caption><p><bold>A</bold><italic><tp:taxon-name><tp:taxon-name-part taxon-name-part-type="genus" reg="Dicranodromia">Dicranodromia</tp:taxon-name-part><tp:taxon-name-part taxon-name-part-type="species" reg="erinaceus">erinaceus</tp:taxon-name-part></tp:taxon-name></italic> sp. nov., holotype ♀ (14.0 × 18.0 mm) (<named-content xmlns:xlink="http://www.w3.org/1999/xlink" content-type="dwc:institutional_code" xlink:type="simple">NTOU</named-content> B00126), Taiwan <bold>B, D–F, K–M</bold><italic><tp:taxon-name><tp:taxon-name-part taxon-name-part-type="genus" reg="Dicranodromia">D.</tp:taxon-name-part><tp:taxon-name-part taxon-name-part-type="species" reg="erinaceus">erinaceus</tp:taxon-name-part></tp:taxon-name></italic> sp. nov., paratype ♂ (8.2 × 12.5 mm) (<named-content xmlns:xlink="http://www.w3.org/1999/xlink" content-type="dwc:institutional_code" xlink:type="simple">ZRC</named-content> 2021.0085), Taiwan <bold>C, G–J, N–P</bold><italic><tp:taxon-name><tp:taxon-name-part taxon-name-part-type="genus" reg="Dicranodromia">D.</tp:taxon-name-part><tp:taxon-name-part taxon-name-part-type="species" reg="robusta">robusta</tp:taxon-name-part></tp:taxon-name></italic> sp. nov., paratype ♂ (15.2 × 21.0 mm) (<named-content xmlns:xlink="http://www.w3.org/1999/xlink" content-type="dwc:institutional_code" xlink:type="simple">ZRC</named-content> 2018.0095), Philippines <bold>A–C</bold> right anterior part of carapace (setae removed or not drawn) <bold>D</bold> right P3 propodus and dactylus <bold>E</bold> right P5 propodus and dactylus <bold>F</bold> right P4 propodus and dactylus <bold>G</bold> right P3 propodus and dactylus <bold>H</bold> right P5 propodus and dactylus <bold>I</bold> left P5 propodus and dactylus <bold>J</bold> left P4 propodus and dactylus <bold>K, N</bold> left G1 (ventral view) <bold>L, O</bold> left G1 (dorsal view) <bold>M, P</bold> left G2. Setae for all structures not figured. Scale bars: 1.0 mm.</p></caption><graphic xmlns:xlink="http://www.w3.org/1999/xlink" xlink:href="zookeys-1072-129-g021.jpg" position="float" orientation="portrait" xlink:type="simple" id="oo_612927.jpg"><uri content-type="original_file" xlink:type="simple">https://binary.pensoft.net/fig/612927</uri></graphic></fig><p><italic><tp:taxon-name><tp:taxon-name-part taxon-name-part-type="genus" reg="Dicranodromia">Dicranodromia</tp:taxon-name-part><tp:taxon-name-part taxon-name-part-type="species" reg="robusta">robusta</tp:taxon-name-part></tp:taxon-name></italic> can be separated from <italic><tp:taxon-name><tp:taxon-name-part taxon-name-part-type="genus" reg="Dicranodromia">D.</tp:taxon-name-part><tp:taxon-name-part taxon-name-part-type="species" reg="danielae">danielae</tp:taxon-name-part></tp:taxon-name></italic> in having the exorbital tooth distinctly triangular to linguiform (Figs <xref ref-type="fig" rid="F17">17B–D</xref>, <xref ref-type="fig" rid="F21">21C</xref>) (versus subtrapezoidal in <italic><tp:taxon-name><tp:taxon-name-part taxon-name-part-type="genus" reg="Dicranodromia">D.</tp:taxon-name-part><tp:taxon-name-part taxon-name-part-type="species" reg="danielae">danielae</tp:taxon-name-part></tp:taxon-name></italic>, cf. Fig. <xref ref-type="fig" rid="F12">12A, B</xref>; <xref ref-type="bibr" rid="B26">Ng and McLay 2005</xref>: figs 1B, 4A); the posterior margin of the epistome is entire (Fig. <xref ref-type="fig" rid="F18">18C</xref>) (versus clearly serrate in <italic><tp:taxon-name><tp:taxon-name-part taxon-name-part-type="genus" reg="Dicranodromia">D.</tp:taxon-name-part><tp:taxon-name-part taxon-name-part-type="species" reg="danielae">danielae</tp:taxon-name-part></tp:taxon-name></italic>, cf. Fig. <xref ref-type="fig" rid="F12">12C</xref>; <xref ref-type="bibr" rid="B26">Ng and McLay 2005</xref>: fig. 4C); the median part of the outer surface of the chela is granular (Fig. <xref ref-type="fig" rid="F18">18E, F</xref>) (versus smooth in <italic><tp:taxon-name><tp:taxon-name-part taxon-name-part-type="genus" reg="Dicranodromia">D.</tp:taxon-name-part><tp:taxon-name-part taxon-name-part-type="species" reg="danielae">danielae</tp:taxon-name-part></tp:taxon-name></italic>, cf. Fig. <xref ref-type="fig" rid="F12">12D</xref>; <xref ref-type="bibr" rid="B26">Ng and McLay 2005</xref>: fig. 3A, B); and P2–P5 are all proportionately longer with the flexor margins of the meri not spinate (Figs <xref ref-type="fig" rid="F17">17A</xref>, <xref ref-type="fig" rid="F19">19A</xref>, <xref ref-type="fig" rid="F20">20A</xref>) (versus relatively shorter in <italic><tp:taxon-name><tp:taxon-name-part taxon-name-part-type="genus" reg="Dicranodromia">D.</tp:taxon-name-part><tp:taxon-name-part taxon-name-part-type="species" reg="danielae">danielae</tp:taxon-name-part></tp:taxon-name></italic> with the meri of P2 and P3 distinctly spinate, cf. Fig. <xref ref-type="fig" rid="F12">12E, F</xref>; <xref ref-type="bibr" rid="B26">Ng and McLay 2005</xref>: fig. 1A).</p></tp:treatment-sec><tp:treatment-sec><!--Section generated to contain objects referenced in tp:taxon-treatment.--><fig id="F4" position="float" orientation="portrait"><object-id xmlns:xlink="http://www.w3.org/1999/xlink" content-type="doi" xlink:type="simple">10.3897/zookeys.1072.72978.figure4</object-id><object-id xmlns:xlink="http://www.w3.org/1999/xlink" content-type="arpha" xlink:type="simple">9E106D1C-AFD5-5E6D-B0F2-C47C3A853A47</object-id><label>Figure 4.</label><caption><p><italic><tp:taxon-name><tp:taxon-name-part taxon-name-part-type="genus" reg="Dicranodromia">Dicranodromia</tp:taxon-name-part><tp:taxon-name-part taxon-name-part-type="species" reg="martini">martini</tp:taxon-name-part></tp:taxon-name></italic> Guinot, 1995, ♀ (28.1 v 34.2 mm) (<named-content xmlns:xlink="http://www.w3.org/1999/xlink" content-type="dwc:institutional_code" xlink:type="simple">ZRC</named-content> 2007.0106), Philippines <bold>A</bold> overall view <bold>B</bold> right third maxilliped <bold>C</bold> dorsal view of carapace <bold>D</bold> anterior part of carapace (right side denuded) <bold>E</bold> frontal view of cephalothorax.</p></caption><graphic xmlns:xlink="http://www.w3.org/1999/xlink" xlink:href="zookeys-1072-129-g004.jpg" position="float" orientation="portrait" xlink:type="simple" id="oo_612909.jpg"><uri content-type="original_file" xlink:type="simple">https://binary.pensoft.net/fig/612909</uri></graphic></fig><fig id="F6" position="float" orientation="portrait"><object-id xmlns:xlink="http://www.w3.org/1999/xlink" content-type="doi" xlink:type="simple">10.3897/zookeys.1072.72978.figure6</object-id><object-id xmlns:xlink="http://www.w3.org/1999/xlink" content-type="arpha" xlink:type="simple">77FC4A18-3279-5263-A173-FF362E91F3F4</object-id><label>Figure 6.</label><caption><p><italic><tp:taxon-name><tp:taxon-name-part taxon-name-part-type="genus" reg="Dicranodromia">Dicranodromia</tp:taxon-name-part><tp:taxon-name-part taxon-name-part-type="species" reg="martini">martini</tp:taxon-name-part></tp:taxon-name></italic> Guinot, 1995, ♂ (12.3 × 16.6 mm) (<named-content xmlns:xlink="http://www.w3.org/1999/xlink" content-type="dwc:institutional_code" xlink:type="simple">ZRC</named-content> 2007.0105), Philippines <bold>A</bold> overall view <bold>B</bold> dorsal view of carapace <bold>C</bold> anterior part of carapace (partially denuded) <bold>D</bold> male telson.</p></caption><graphic xmlns:xlink="http://www.w3.org/1999/xlink" xlink:href="zookeys-1072-129-g006.jpg" position="float" orientation="portrait" xlink:type="simple" id="oo_612912.jpg"><uri content-type="original_file" xlink:type="simple">https://binary.pensoft.net/fig/612912</uri></graphic></fig><fig id="F5" position="float" orientation="portrait"><object-id xmlns:xlink="http://www.w3.org/1999/xlink" content-type="doi" xlink:type="simple">10.3897/zookeys.1072.72978.figure5</object-id><object-id xmlns:xlink="http://www.w3.org/1999/xlink" content-type="arpha" xlink:type="simple">C7F399A6-18A7-5BDF-A93C-062F37911B25</object-id><label>Figure 5.</label><caption><p><italic><tp:taxon-name><tp:taxon-name-part taxon-name-part-type="genus" reg="Dicranodromia">Dicranodromia</tp:taxon-name-part><tp:taxon-name-part taxon-name-part-type="species" reg="martini">martini</tp:taxon-name-part></tp:taxon-name></italic> Guinot, 1995, ♀ (28.1 × 34.2 mm) (<named-content xmlns:xlink="http://www.w3.org/1999/xlink" content-type="dwc:institutional_code" xlink:type="simple">ZRC</named-content> 2007.0106), Philippines <bold>A</bold> epistome, antennules, antennae and orbits <bold>B</bold> left chela <bold>C</bold> right P3 <bold>D</bold> right P5 <bold>E</bold> right P5 dactylus <bold>F</bold> right P4 <bold>G</bold> telson <bold>H</bold> posterior thoracic sternum showing spermatheca and female gonopores.</p></caption><graphic xmlns:xlink="http://www.w3.org/1999/xlink" xlink:href="zookeys-1072-129-g005.jpg" position="float" orientation="portrait" xlink:type="simple" id="oo_612911.jpg"><uri content-type="original_file" xlink:type="simple">https://binary.pensoft.net/fig/612911</uri></graphic></fig><fig id="F12" position="float" orientation="portrait"><object-id xmlns:xlink="http://www.w3.org/1999/xlink" content-type="doi" xlink:type="simple">10.3897/zookeys.1072.72978.figure12</object-id><object-id xmlns:xlink="http://www.w3.org/1999/xlink" content-type="arpha" xlink:type="simple">27DC3C29-F9C9-5D8B-87FD-B6281B7D36C5</object-id><label>Figure 12.</label><caption><p><italic><tp:taxon-name><tp:taxon-name-part taxon-name-part-type="genus" reg="Dicranodromia">Dicranodromia</tp:taxon-name-part><tp:taxon-name-part taxon-name-part-type="species" reg="danielae">danielae</tp:taxon-name-part></tp:taxon-name></italic> Ng &amp; McLay, 2005, holotype ovigerous ♀ (broken, 10.8 × 14.2 mm) (<named-content xmlns:xlink="http://www.w3.org/1999/xlink" content-type="dwc:institutional_code" xlink:type="simple">ZRC</named-content> 2005.0094), Philippines <bold>A</bold> dorsal view of carapace <bold>B</bold> frontal region showing rostrum <bold>C</bold> epistome, antennules, antennae and orbits <bold>D</bold> right chela <bold>E</bold> right P3 <bold>F</bold> left P5 <bold>G</bold> left P5 propodus and dactylus <bold>H</bold> left P4 propodus and dactylus <bold>I</bold> right third maxilliped.</p></caption><graphic xmlns:xlink="http://www.w3.org/1999/xlink" xlink:href="zookeys-1072-129-g012.jpg" position="float" orientation="portrait" xlink:type="simple" id="oo_612918.jpg"><uri content-type="original_file" xlink:type="simple">https://binary.pensoft.net/fig/612918</uri></graphic></fig></tp:treatment-sec><ref-list><ref id="B12"><mixed-citation xmlns:xlink="http://www.w3.org/1999/xlink" xlink:type="simple"><person-group><name name-style="western"><surname>Guinot</surname><given-names>D</given-names></name></person-group> (<year>1995</year>) <article-title><tp:taxon-name><tp:taxon-name-part taxon-name-part-type="subphylum">Crustacea</tp:taxon-name-part></tp:taxon-name><tp:taxon-name><tp:taxon-name-part taxon-name-part-type="order">Decapoda</tp:taxon-name-part></tp:taxon-name><tp:taxon-name><tp:taxon-name-part taxon-name-part-type="infraorder">Brachyura</tp:taxon-name-part></tp:taxon-name>: Révision de la famille des <tp:taxon-name><tp:taxon-name-part taxon-name-part-type="family">Homolodromiidae</tp:taxon-name-part></tp:taxon-name> Alcock, 1900.</article-title> In: <person-group><name name-style="western"><surname>Crosnier</surname><given-names>A</given-names></name></person-group> (<role>Ed.</role>) <issue-title>Résultats des Campagnes MUSORSTOM.</issue-title><source>Volume 13, Mémoires du Muséum national d’Histoire naturelle 163</source>, <fpage>155</fpage>–<lpage>282</lpage>.</mixed-citation></ref><ref id="B3"><mixed-citation xmlns:xlink="http://www.w3.org/1999/xlink" xlink:type="simple"><person-group><name name-style="western"><surname>Alcock</surname><given-names>A</given-names></name></person-group> (<year>1899</year>) An account of the Deep-Sea <tp:taxon-name><tp:taxon-name-part taxon-name-part-type="infraorder">Brachyura</tp:taxon-name-part></tp:taxon-name> collected by the Royal Indian marine survey ship INVESTIGATOR. Printed by order of the Trustees of the Indian Museum, Calcutta, 87 pp, pls 1-4. <ext-link xlink:type="simple" ext-link-type="doi" xlink:href="10.5962/bhl.title.10330">https://doi.org/10.5962/bhl.title.10330</ext-link></mixed-citation></ref><ref id="B4"><mixed-citation xmlns:xlink="http://www.w3.org/1999/xlink" xlink:type="simple"><person-group><name name-style="western"><surname>Alcock</surname><given-names>A</given-names></name></person-group> (<year>1901</year>) Catalogue of the Indian Decapod <tp:taxon-name><tp:taxon-name-part taxon-name-part-type="subphylum">Crustacea</tp:taxon-name-part></tp:taxon-name> in the collection of the Indian Museum. Part 1. <tp:taxon-name><tp:taxon-name-part taxon-name-part-type="infraorder">Brachyura</tp:taxon-name-part></tp:taxon-name>. Fasciculus 1. lntroduction and Dromides or <tp:taxon-name><tp:taxon-name-part taxon-name-part-type="infraorder">Dromiacea</tp:taxon-name-part></tp:taxon-name> (<tp:taxon-name><tp:taxon-name-part taxon-name-part-type="infraorder">Brachyura</tp:taxon-name-part></tp:taxon-name> Primigenia). Trustees of the Indian Museum, Calcutta. 1–80.</mixed-citation></ref><ref id="B26"><mixed-citation xmlns:xlink="http://www.w3.org/1999/xlink" xlink:type="simple"><person-group><name name-style="western"><surname>Ng</surname><given-names>PKL</given-names></name><name name-style="western"><surname>McLay</surname><given-names>CL</given-names></name></person-group> (<year>2005</year>) <article-title><italic><tp:taxon-name><tp:taxon-name-part taxon-name-part-type="genus">Dicranodromia</tp:taxon-name-part><tp:taxon-name-part taxon-name-part-type="species">danielae</tp:taxon-name-part></tp:taxon-name></italic>, a new species of homolodromiid crab from the Philippines (<tp:taxon-name><tp:taxon-name-part taxon-name-part-type="subphylum">Crustacea</tp:taxon-name-part></tp:taxon-name>: <tp:taxon-name><tp:taxon-name-part taxon-name-part-type="order">Decapoda</tp:taxon-name-part></tp:taxon-name>: <tp:taxon-name><tp:taxon-name-part taxon-name-part-type="infraorder">Brachyura</tp:taxon-name-part></tp:taxon-name>).</article-title><source>Zootaxa</source><volume>1029</volume>: <fpage>39</fpage>–<lpage>46</lpage>. <ext-link xlink:type="simple" ext-link-type="doi" xlink:href="10.11646/zootaxa.1029.1.3">https://doi.org/10.11646/zootaxa.1029.1.3</ext-link></mixed-citation></ref><ref id="B28"><mixed-citation xmlns:xlink="http://www.w3.org/1999/xlink" xlink:type="simple"><person-group><name name-style="western"><surname>Ng</surname><given-names>PKL</given-names></name><name name-style="western"><surname>Naruse</surname><given-names>T</given-names></name></person-group> (<year>2007</year>) <article-title>On two species of deep sea homoloid crabs of the genus <italic><tp:taxon-name><tp:taxon-name-part taxon-name-part-type="genus">Dicranodromia</tp:taxon-name-part></tp:taxon-name></italic> (<tp:taxon-name><tp:taxon-name-part taxon-name-part-type="subphylum">Crustacea</tp:taxon-name-part></tp:taxon-name>: <tp:taxon-name><tp:taxon-name-part taxon-name-part-type="order">Decapoda</tp:taxon-name-part></tp:taxon-name>: <tp:taxon-name><tp:taxon-name-part taxon-name-part-type="infraorder">Brachyura</tp:taxon-name-part></tp:taxon-name>: <tp:taxon-name><tp:taxon-name-part taxon-name-part-type="family">Homolodromiidae</tp:taxon-name-part></tp:taxon-name>) from the Philippines, with description of a new species.</article-title><source>Raffles Bulletin of Zoology, Supplement</source><volume>16</volume>: <fpage>47</fpage>–<lpage>53</lpage>.</mixed-citation></ref><ref id="B32"><mixed-citation xmlns:xlink="http://www.w3.org/1999/xlink" xlink:type="simple"><person-group><name name-style="western"><surname>Padate</surname><given-names>VP</given-names></name><name name-style="western"><surname>Amritha</surname><given-names>KM</given-names></name><name name-style="western"><surname>Cubelio</surname><given-names>SS</given-names></name><name name-style="western"><surname>Saravanane</surname><given-names>N</given-names></name><name name-style="western"><surname>Sudhakar</surname><given-names>M</given-names></name><name name-style="western"><surname>Ng</surname><given-names>PKL</given-names></name></person-group> (<year>2020</year>) Deep-water <tp:taxon-name><tp:taxon-name-part taxon-name-part-type="infraorder">Brachyura</tp:taxon-name-part></tp:taxon-name> from the surveys of the FORV Sagar Sampada off the Andaman and Nicobar archipelagos, India. Regional Studies in Marine Science 35: e101117. <ext-link xlink:type="simple" ext-link-type="doi" xlink:href="10.1016/j.rsma.2020.101117">https://doi.org/10.1016/j.rsma.2020.101117</ext-link></mixed-citation></ref></ref-list></tp:taxon-treatment>
